# Supplementary material for: Free three-dimensional carborane carbanions
Source: Chem Sci. 2021 Jun 30;12(31):10441–7. doi: 10.1039/d1sc02252k (PMC8356735; doi:10.1039/d1sc02252k)
Supplement: SC-012-D1SC02252K-s002 [file SC-012-D1SC02252K-s002.cif]

# Electronic Supplementary Material (ESI) for Chemical Science.
# This journal is © The Royal Society of Chemistry 2021

####################################################################### 
# 
# This file contains crystal structure data downloaded from the 
# Cambridge Structural Database (CSD) hosted by the Cambridge 
# Crystallographic Data Centre (CCDC).
# 
# Full information about CCDC data access policies and citation 
# guidelines are available at http://www.ccdc.cam.ac.uk/access/V1 
# 
# Audit and citation data items may have been added by the CCDC. 
# Please retain this information to preserve the provenance of 
# this file and to allow appropriate attribution of the data. 
# 
#######################################################################

data_md7095
_database_code_depnum_ccdc_archive 'CCDC 2078641'
loop_
_audit_author_name
_audit_author_address
'Mark D. Smith'
;University of South Carolina
United States of America
;
_audit_update_record             
;
2021-04-19 deposited with the CCDC.	2021-06-28 downloaded from the CCDC.
;
_audit_creation_date             2019-06-10
_audit_creation_method           
;
Olex2 1.2
(compiled 2018.05.29 svn.r3508 for OlexSys, GUI svn.r5506)
;
_shelx_SHELXL_version_number     2018/3
_chemical_name_common            ?
_chemical_name_systematic        ?
_chemical_formula_moiety         'C12 H24 K1 O6, C2 H11 B10'
_chemical_formula_sum            'C14 H35 B10 K O6'
_chemical_formula_weight         446.61
_chemical_absolute_configuration ad
_chemical_melting_point          ?
loop_
_atom_type_symbol
_atom_type_description
_atom_type_scat_dispersion_real
_atom_type_scat_dispersion_imag
_atom_type_scat_source
C C 0.0033 0.0016 'International Tables Vol C Tables 4.2.6.8 and 6.1.1.4'
H H 0.0000 0.0000 'International Tables Vol C Tables 4.2.6.8 and 6.1.1.4'
B B 0.0013 0.0007 'International Tables Vol C Tables 4.2.6.8 and 6.1.1.4'
K K 0.2009 0.2494 'International Tables Vol C Tables 4.2.6.8 and 6.1.1.4'
O O 0.0106 0.0060 'International Tables Vol C Tables 4.2.6.8 and 6.1.1.4'

_shelx_space_group_comment       
;
The symmetry employed for this shelxl refinement is uniquely defined
by the following loop, which should always be used as a source of
symmetry information in preference to the above space-group names.
They are only intended as comments.
;
_space_group_crystal_system      trigonal
_space_group_IT_number           160
_space_group_name_H-M_alt        'R 3 m'
_space_group_name_Hall           'R 3 -2"'
loop_
_space_group_symop_operation_xyz
'x, y, z'
'-y, x-y, z'
'-x+y, -x, z'
'-y, -x, z'
'-x+y, y, z'
'x, x-y, z'
'x+2/3, y+1/3, z+1/3'
'-y+2/3, x-y+1/3, z+1/3'
'-x+y+2/3, -x+1/3, z+1/3'
'-y+2/3, -x+1/3, z+1/3'
'-x+y+2/3, y+1/3, z+1/3'
'x+2/3, x-y+1/3, z+1/3'
'x+1/3, y+2/3, z+2/3'
'-y+1/3, x-y+2/3, z+2/3'
'-x+y+1/3, -x+2/3, z+2/3'
'-y+1/3, -x+2/3, z+2/3'
'-x+y+1/3, y+2/3, z+2/3'
'x+1/3, x-y+2/3, z+2/3'

_cell_length_a                   14.6250(9)
_cell_length_b                   14.6250(9)
_cell_length_c                   9.4818(7)
_cell_angle_alpha                90
_cell_angle_beta                 90
_cell_angle_gamma                120
_cell_volume                     1756.4(3)
_cell_formula_units_Z            3.00006
_cell_measurement_reflns_used    4260
_cell_measurement_temperature    100(2)
_cell_measurement_theta_max      27.422
_cell_measurement_theta_min      2.683
_shelx_estimated_absorpt_T_max   0.985
_shelx_estimated_absorpt_T_min   0.941
_exptl_absorpt_coefficient_mu    0.255
_exptl_absorpt_correction_T_max  0.7456
_exptl_absorpt_correction_T_min  0.6577
_exptl_absorpt_correction_type   multi-scan
_exptl_absorpt_process_details   
;
SADABS-2016/2 (Bruker,2016/2) was used for absorption correction.
wR2(int) was 0.1110 before and 0.0527 after correction.
The Ratio of minimum to maximum transmission is 0.8821.
The \l/2 correction factor is Not present.
;
_exptl_crystal_colour            yellow
_exptl_crystal_colour_modifier   .
_exptl_crystal_colour_primary    yellow
_exptl_crystal_density_diffrn    1.267
_exptl_crystal_density_meas      ?
_exptl_crystal_density_method    ?
_exptl_crystal_description       plate
_exptl_crystal_F_000             708
_exptl_crystal_size_max          0.24
_exptl_crystal_size_mid          0.18
_exptl_crystal_size_min          0.06
_exptl_transmission_factor_max   ?
_exptl_transmission_factor_min   ?
_diffrn_reflns_av_R_equivalents  0.0353
_diffrn_reflns_av_unetI/netI     0.0183
_diffrn_reflns_Laue_measured_fraction_full 1.000
_diffrn_reflns_Laue_measured_fraction_max 0.998
_diffrn_reflns_limit_h_max       18
_diffrn_reflns_limit_h_min       -18
_diffrn_reflns_limit_k_max       18
_diffrn_reflns_limit_k_min       -18
_diffrn_reflns_limit_l_max       12
_diffrn_reflns_limit_l_min       -12
_diffrn_reflns_number            8456
_diffrn_reflns_point_group_measured_fraction_full 1.000
_diffrn_reflns_point_group_measured_fraction_max 0.997
_diffrn_reflns_theta_full        25.242
_diffrn_reflns_theta_max         27.442
_diffrn_reflns_theta_min         2.683
_diffrn_ambient_temperature      100(2)
_diffrn_detector                 'Bruker PHOTON-100 area detector'
_diffrn_detector_area_resol_mean 10.4
_diffrn_detector_type            'CMOS area detector'
_diffrn_measured_fraction_theta_full 1.000
_diffrn_measured_fraction_theta_max 0.998
_diffrn_measurement_device       'three-circle diffractometer'
_diffrn_measurement_device_type  'Bruker D8 QUEST'
_diffrn_measurement_method       '\w and \f scans'
_diffrn_radiation_monochromator  'mirror optics'
_diffrn_radiation_probe          X-ray
_diffrn_radiation_type           MoK\a
_diffrn_radiation_wavelength     0.71073
_diffrn_source                   'microfocus sealed X-ray tube'
_diffrn_source_type              'Incoatec I\ms'
_diffrn_special_details          ?
_diffrn_standards_number         0
_reflns_Friedel_coverage         0.980
_reflns_Friedel_fraction_full    1.000
_reflns_Friedel_fraction_max     0.996
_reflns_number_gt                872
_reflns_number_total             1004
_reflns_special_details          
;
 Reflections were merged by SHELXL according to the crystal
 class for the calculation of statistics and refinement.
 
 _reflns_Friedel_fraction is defined as the number of unique
 Friedel pairs measured divided by the number that would be
 possible theoretically, ignoring centric projections and
 systematic absences. Completness statistics refer to single and
 composite reflections containing twin component 1 only.
;
_reflns_threshold_expression     'I > 2\s(I)'
_computing_cell_refinement       'SAINT+ Ver. 8.38A (Bruker-AXS, 2016)'
_computing_data_collection       'Bruker APEX3 v2016.5-0 (Bruker, 2016)'
_computing_data_reduction        'SAINT+ Ver. 8.38A (Bruker-AXS, 2016)'
_computing_molecular_graphics    'Olex2 (Dolomanov et al., 2009)'
_computing_publication_material  'Olex2 (Dolomanov et al., 2009)'
_computing_structure_refinement  'XL (Sheldrick, 2008)'
_computing_structure_solution    'XT (Sheldrick, 2015)'
_refine_diff_density_max         0.264
_refine_diff_density_min         -0.181
_refine_diff_density_rms         0.046
_refine_ls_abs_structure_details 
;
 Refined as an inversion twin.
;
_refine_ls_abs_structure_Flack   0.5(2)
_refine_ls_extinction_coef       .
_refine_ls_extinction_method     none
_refine_ls_goodness_of_fit_ref   1.083
_refine_ls_hydrogen_treatment    mixed
_refine_ls_matrix_type           full
_refine_ls_number_parameters     80
_refine_ls_number_reflns         1004
_refine_ls_number_restraints     10
_refine_ls_R_factor_all          0.0561
_refine_ls_R_factor_gt           0.0466
_refine_ls_restrained_S_all      1.107
_refine_ls_shift/su_max          0.000
_refine_ls_shift/su_mean         0.000
_refine_ls_structure_factor_coef Fsqd
_refine_ls_weighting_details     
'w=1/[\s^2^(Fo^2^)+(0.0599P)^2^+1.8771P] where P=(Fo^2^+2Fc^2^)/3'
_refine_ls_weighting_scheme      calc
_refine_ls_wR_factor_gt          0.1151
_refine_ls_wR_factor_ref         0.1243
_refine_special_details          
;
 Refined as a 2-component inversion twin.
;
_olex2_refinement_description    
;
1. Twinned data refinement
 Scales: 0.5(2)
 0.5(2)
2. Fixed Uiso
 At 1.2 times of:
  All C(H,H) groups
3. Shared sites
{C1, B1}
4. Restrained distances
 O1-C11 \\sim O2-C12 \\sim O3-C21 \\sim O3-C22
 with sigma of 0.01
 C12-C11 \\sim C22-C22_$1 \\sim C21-C21_$2
 with sigma of 0.01
5. Uiso/Uaniso restraints and constraints
Uanis(C11) = Uanis(C22)
Uanis(C21) = Uanis(C12)
Uanis(O3) = Uanis(O2)
Uanis(C1) = Uanis(B1)
Uiso(H3) = Uiso(H2)
6. Others
 Sof(O3)=Sof(C21)=Sof(H21A)=Sof(H21B)=Sof(C22)=Sof(H22A)=Sof(H22B)=1-FVAR(1)
 Sof(O1)=Sof(O2)=0.5*FVAR(2)
 Sof(C11)=Sof(H11A)=Sof(H11B)=Sof(C12)=Sof(H12A)=Sof(H12B)=FVAR(1)
 Fixed Sof: C1(0.33333) H1(0.33333) B1(0.16667)
7.a Secondary CH2 refined with riding coordinates:
 C11(H11A,H11B), C12(H12A,H12B), C21(H21A,H21B), C22(H22A,H22B)
;
_atom_sites_solution_hydrogens   mixed
_atom_sites_solution_primary     dual
_atom_sites_solution_secondary   ?
loop_
_atom_site_label
_atom_site_type_symbol
_atom_site_fract_x
_atom_site_fract_y
_atom_site_fract_z
_atom_site_U_iso_or_equiv
_atom_site_adp_type
_atom_site_occupancy
_atom_site_site_symmetry_order
_atom_site_calc_flag
_atom_site_refinement_flags_posn
_atom_site_refinement_flags_adp
_atom_site_refinement_flags_occupancy
_atom_site_disorder_assembly
_atom_site_disorder_group
K1 K 0.333333 0.666667 0.8006(5) 0.0491(5) Uani 1 6 d S T P . .
O1 O 0.4429(3) 0.8859(6) 0.7804(6) 0.0475(17) Uani 0.806(4) 2 d DS T P A 1
O2 O 0.5559(5) 0.7779(3) 0.8208(7) 0.0457(15) Uani 0.806(4) 2 d DS T P A 1
C11 C 0.5463(6) 0.9341(5) 0.8335(7) 0.056(2) Uani 0.806(4) 1 d D . . A 1
H11A H 0.544700 0.925597 0.937190 0.067 Uiso 0.806(4) 1 calc R . . A 1
H11B H 0.583775 1.010560 0.811645 0.067 Uiso 0.806(4) 1 calc R . . A 1
C12 C 0.6035(6) 0.8821(6) 0.7652(7) 0.0489(18) Uani 0.806(4) 1 d D . . A 1
H12A H 0.595656 0.880149 0.661415 0.059 Uiso 0.806(4) 1 calc R . . A 1
H12B H 0.679707 0.921696 0.788598 0.059 Uiso 0.806(4) 1 calc R . . A 1
O3 O 0.5223(10) 0.8585(9) 0.812(3) 0.0457(15) Uani 0.194(4) 1 d D . . A 2
C21 C 0.6146(18) 0.8590(12) 0.780(4) 0.0489(18) Uani 0.194(4) 1 d D . . A 2
H21A H 0.669260 0.906725 0.847329 0.059 Uiso 0.194(4) 1 calc R . . A 2
H21B H 0.637432 0.890811 0.684906 0.059 Uiso 0.194(4) 1 calc R . . A 2
C22 C 0.5286(10) 0.9543(16) 0.786(3) 0.056(2) Uani 0.194(4) 1 d D . . A 2
H22A H 0.562736 0.980071 0.692650 0.067 Uiso 0.194(4) 1 calc R . . A 2
H22B H 0.575424 1.005447 0.857472 0.067 Uiso 0.194(4) 1 calc R . . A 2
C1 C 0.3722(4) 0.6278(4) 0.4369(8) 0.047(2) Uani 0.6667 2 d S T P . .
H1 H 0.398(8) 0.602(8) 0.53(2) 0.08(6) Uiso 0.6667 2 d S T P . .
B1 B 0.3722(4) 0.6278(4) 0.4369(8) 0.047(2) Uani 0.3333 2 d S T P . .
B2 B 0.3979(3) 0.6021(3) 0.2709(9) 0.052(3) Uani 1 2 d S T P . .
H2 H 0.440(5) 0.560(5) 0.226(13) 0.084(16) Uiso 1 2 d S T P . .
B3 B 0.2685(5) 0.5370(10) 0.3400(10) 0.065(3) Uani 1 2 d S T P . .
H3 H 0.225(5) 0.451(11) 0.347(13) 0.084(16) Uiso 1 2 d S T P . .
B4 B 0.2926(5) 0.5852(10) 0.1637(9) 0.055(2) Uani 1 2 d S T P . .
H4 H 0.265(4) 0.530(8) 0.081(10) 0.05(3) Uiso 1 2 d S T P . .

loop_
_atom_site_aniso_label
_atom_site_aniso_U_11
_atom_site_aniso_U_22
_atom_site_aniso_U_33
_atom_site_aniso_U_23
_atom_site_aniso_U_13
_atom_site_aniso_U_12
K1 0.0405(6) 0.0405(6) 0.0663(10) 0.000 0.000 0.0203(3)
O1 0.052(3) 0.057(4) 0.036(3) 0.003(3) 0.0013(14) 0.028(2)
O2 0.029(3) 0.032(2) 0.075(4) 0.0002(14) 0.000(3) 0.0144(14)
C11 0.058(4) 0.022(3) 0.064(5) 0.007(3) 0.008(3) 0.002(3)
C12 0.045(4) 0.048(4) 0.061(4) 0.020(3) 0.002(3) 0.029(3)
O3 0.029(3) 0.032(2) 0.075(4) 0.0002(14) 0.000(3) 0.0144(14)
C21 0.045(4) 0.048(4) 0.061(4) 0.020(3) 0.002(3) 0.029(3)
C22 0.058(4) 0.022(3) 0.064(5) 0.007(3) 0.008(3) 0.002(3)
C1 0.052(4) 0.052(4) 0.042(4) 0.0100(17) -0.0100(17) 0.030(4)
B1 0.052(4) 0.052(4) 0.042(4) 0.0100(17) -0.0100(17) 0.030(4)
B2 0.063(5) 0.063(5) 0.059(5) 0.0056(16) -0.0056(16) 0.052(5)
B3 0.071(5) 0.071(7) 0.052(5) 0.030(5) 0.015(2) 0.036(4)
B4 0.069(5) 0.057(6) 0.034(4) -0.006(4) -0.003(2) 0.029(3)

_geom_special_details            
;
 All esds (except the esd in the dihedral angle between two l.s. planes)
 are estimated using the full covariance matrix.  The cell esds are taken
 into account individually in the estimation of esds in distances, angles
 and torsion angles; correlations between esds in cell parameters are only
 used when they are defined by crystal symmetry.  An approximate (isotropic)
 treatment of cell esds is used for estimating esds involving l.s. planes.
;
loop_
_geom_bond_atom_site_label_1
_geom_bond_atom_site_label_2
_geom_bond_distance
_geom_bond_site_symmetry_2
_geom_bond_publ_flag
K1 O1 2.783(8) 2_665 ?
K1 O1 2.783(8) . ?
K1 O1 2.783(8) 3_565 ?
K1 O2 2.825(7) 2_665 ?
K1 O2 2.825(7) . ?
K1 O2 2.825(7) 3_565 ?
K1 O3 2.787(9) 4_665 ?
K1 O3 2.787(9) . ?
K1 O3 2.787(9) 5 ?
K1 O3 2.787(9) 3_565 ?
K1 O3 2.787(9) 2_665 ?
K1 O3 2.787(9) 6_565 ?
K1 H1 3.1(2) . ?
O1 C11 1.403(7) 5 ?
O1 C11 1.403(7) . ?
O2 C12 1.422(6) . ?
O2 C12 1.422(6) 6_565 ?
C11 H11A 0.9900 . ?
C11 H11B 0.9900 . ?
C11 C12 1.529(7) . ?
C12 H12A 0.9900 . ?
C12 H12B 0.9900 . ?
O3 C21 1.381(12) . ?
O3 C22 1.379(11) . ?
C21 C21 1.511(16) 6_565 ?
C21 H21A 0.9900 . ?
C21 H21B 0.9900 . ?
C22 C22 1.506(16) 5 ?
C22 H22A 0.9900 . ?
C22 H22B 0.9900 . ?
C1 C1 1.704(16) 3_565 ?
C1 C1 1.704(16) 2_665 ?
C1 H1 1.1(2) . ?
C1 B2 1.703(13) . ?
C1 B3 1.701(12) . ?
C1 B3 1.701(12) 2_665 ?
B2 H2 1.15(14) . ?
B2 B3 1.765(5) 2_665 ?
B2 B3 1.765(5) . ?
B2 B4 1.756(8) 2_665 ?
B2 B4 1.756(8) . ?
B3 H3 1.10(14) . ?
B3 B4 1.780(13) . ?
B4 B4 1.79(2) 2_665 ?
B4 B4 1.79(2) 3_565 ?
B4 H4 1.05(10) . ?

loop_
_geom_angle_atom_site_label_1
_geom_angle_atom_site_label_2
_geom_angle_atom_site_label_3
_geom_angle
_geom_angle_site_symmetry_1
_geom_angle_site_symmetry_3
_geom_angle_publ_flag
O1 K1 O1 119.53(4) 2_665 . ?
O1 K1 O1 119.53(4) 2_665 3_565 ?
O1 K1 O1 119.53(4) . 3_565 ?
O1 K1 O2 179.9(3) 2_665 . ?
O1 K1 O2 179.9(3) . 3_565 ?
O1 K1 O2 60.462(12) 3_565 3_565 ?
O1 K1 O2 60.462(12) 3_565 . ?
O1 K1 O2 60.462(12) 2_665 2_665 ?
O1 K1 O2 179.9(3) 3_565 2_665 ?
O1 K1 O2 60.462(12) 2_665 3_565 ?
O1 K1 O2 60.462(12) . 2_665 ?
O1 K1 O2 60.462(12) . . ?
O1 K1 O3 90.9(4) 2_665 3_565 ?
O1 K1 O3 29.9(4) 3_565 6_565 ?
O1 K1 O3 149.2(4) . 4_665 ?
O1 K1 O3 149.2(4) 3_565 5 ?
O1 K1 O3 90.9(4) . 2_665 ?
O1 K1 O3 149.2(4) 2_665 6_565 ?
O1 K1 O3 29.9(4) 3_565 3_565 ?
O1 K1 O3 90.9(4) . 6_565 ?
O1 K1 O3 90.9(4) 2_665 5 ?
O1 K1 O3 90.9(4) 3_565 4_665 ?
O1 K1 O3 29.9(4) . 5 ?
O1 K1 O3 149.2(4) . 3_565 ?
O1 K1 O3 29.9(4) 2_665 2_665 ?
O1 K1 O3 29.9(4) 2_665 4_665 ?
O1 K1 O3 149.2(4) 3_565 2_665 ?
O1 K1 H1 54(4) 3_565 . ?
O1 K1 H1 102.1(18) . . ?
O1 K1 H1 102.1(18) 2_665 . ?
O2 K1 O2 119.55(4) . 3_565 ?
O2 K1 O2 119.55(4) 2_665 . ?
O2 K1 O2 119.55(4) 2_665 3_565 ?
O2 K1 H1 77.8(18) 3_565 . ?
O2 K1 H1 126(4) 2_665 . ?
O2 K1 H1 77.8(18) . . ?
O3 K1 O2 150.1(4) 3_565 2_665 ?
O3 K1 O2 89.1(4) 4_665 2_665 ?
O3 K1 O2 150.1(4) 6_565 2_665 ?
O3 K1 O2 89.1(4) . 2_665 ?
O3 K1 O2 30.8(4) 2_665 2_665 ?
O3 K1 O2 30.8(4) 5 2_665 ?
O3 K1 O3 119.85(8) . 3_565 ?
O3 K1 O3 119.85(8) 2_665 3_565 ?
O3 K1 O3 61.5(7) 5 2_665 ?
O3 K1 O3 58.4(7) 6_565 3_565 ?
O3 K1 O3 175.3(10) 5 3_565 ?
O3 K1 O3 61.5(8) 4_665 3_565 ?
O3 K1 O3 119.85(8) 2_665 . ?
O3 K1 O3 58.4(7) 5 . ?
O3 K1 H1 64(3) 6_565 . ?
O3 K1 H1 92.3(5) 4_665 . ?
O3 K1 H1 92.3(5) . . ?
O3 K1 H1 120(3) 2_665 . ?
O3 K1 H1 120(3) 5 . ?
O3 K1 H1 64(3) 3_565 . ?
C11 O1 K1 114.2(4) 5 . ?
C11 O1 K1 114.2(4) . . ?
C11 O1 C11 111.3(9) . 5 ?
C12 O2 K1 113.5(4) . . ?
C12 O2 K1 113.5(4) 6_565 . ?
C12 O2 C12 111.4(8) . 6_565 ?
O1 C11 H11A 110.0 . . ?
O1 C11 H11B 110.0 . . ?
O1 C11 C12 108.5(6) . . ?
H11A C11 H11B 108.4 . . ?
C12 C11 H11A 110.0 . . ?
C12 C11 H11B 110.0 . . ?
O2 C12 C11 106.2(5) . . ?
O2 C12 H12A 110.5 . . ?
O2 C12 H12B 110.5 . . ?
C11 C12 H12A 110.5 . . ?
C11 C12 H12B 110.5 . . ?
H12A C12 H12B 108.7 . . ?
C21 O3 K1 118.1(13) . . ?
C22 O3 K1 123.0(12) . . ?
C22 O3 C21 112.7(10) . . ?
O3 C21 H21A 107.6 . . ?
O3 C21 H21B 107.6 . . ?
C21 C21 H21A 107.6 6_565 . ?
C21 C21 H21B 107.6 6_565 . ?
H21A C21 H21B 107.0 . . ?
O3 C22 H22A 108.3 . . ?
O3 C22 H22B 108.3 . . ?
C22 C22 H22A 108.3 5 . ?
C22 C22 H22B 108.3 5 . ?
H22A C22 H22B 107.4 . . ?
C1 C1 C1 59.999(3) 3_565 2_665 ?
C1 C1 H1 122(9) 2_665 . ?
C1 C1 H1 122(9) 3_565 . ?
B2 C1 C1 109.3(3) . 2_665 ?
B2 C1 C1 109.3(3) . 3_565 ?
B2 C1 H1 120(10) . . ?
B3 C1 C1 109.6(4) 2_665 3_565 ?
B3 C1 C1 109.6(4) . 2_665 ?
B3 C1 C1 59.9(4) . 3_565 ?
B3 C1 C1 59.9(4) 2_665 2_665 ?
B3 C1 H1 119(3) . . ?
B3 C1 H1 119(3) 2_665 . ?
B3 C1 B2 62.4(4) . . ?
B3 C1 B2 62.4(4) 2_665 . ?
B3 C1 B3 113.5(7) . 2_665 ?
C1 B2 H2 134(6) . . ?
C1 B2 B3 58.7(4) . . ?
C1 B2 B3 58.7(4) . 2_665 ?
C1 B2 B4 106.9(5) . 2_665 ?
C1 B2 B4 106.9(5) . . ?
B3 B2 H2 124.4(13) 2_665 . ?
B3 B2 H2 124.4(13) . . ?
B3 B2 B3 107.4(10) 2_665 . ?
B4 B2 H2 112(5) 2_665 . ?
B4 B2 H2 112(5) . . ?
B4 B2 B3 109.3(7) 2_665 . ?
B4 B2 B3 109.3(7) . 2_665 ?
B4 B2 B3 60.7(4) 2_665 2_665 ?
B4 B2 B3 60.7(4) . . ?
B4 B2 B4 61.1(8) 2_665 . ?
C1 B3 C1 60.1(8) . 3_565 ?
C1 B3 B2 58.8(5) 3_565 3_565 ?
C1 B3 B2 58.8(5) . . ?
C1 B3 B2 106.6(8) 3_565 . ?
C1 B3 B2 106.6(8) . 3_565 ?
C1 B3 H3 130(5) 3_565 . ?
C1 B3 H3 130(5) . . ?
C1 B3 B4 106.0(6) . . ?
C1 B3 B4 106.0(6) 3_565 . ?
B2 B3 B2 106.7(8) 3_565 . ?
B2 B3 H3 119(3) 3_565 . ?
B2 B3 H3 119(3) . . ?
B2 B3 B4 59.4(3) . . ?
B2 B3 B4 59.4(3) 3_565 . ?
B4 B3 H3 113(6) . . ?
B2 B4 B2 107.5(8) 3_565 . ?
B2 B4 B3 59.9(4) 3_565 . ?
B2 B4 B3 59.9(4) . . ?
B2 B4 B4 107.3(4) 3_565 2_665 ?
B2 B4 B4 59.4(4) . 2_665 ?
B2 B4 B4 59.4(4) 3_565 3_565 ?
B2 B4 B4 107.3(4) . 3_565 ?
B2 B4 H4 120.9(19) . . ?
B2 B4 H4 120.9(19) 3_565 . ?
B3 B4 B4 107.3(5) . 2_665 ?
B3 B4 B4 107.3(5) . 3_565 ?
B3 B4 H4 118(5) . . ?
B4 B4 B4 60.0 2_665 3_565 ?
B4 B4 H4 125(4) 2_665 . ?
B4 B4 H4 125(4) 3_565 . ?

loop_
_geom_torsion_atom_site_label_1
_geom_torsion_atom_site_label_2
_geom_torsion_atom_site_label_3
_geom_torsion_atom_site_label_4
_geom_torsion
_geom_torsion_site_symmetry_1
_geom_torsion_site_symmetry_2
_geom_torsion_site_symmetry_3
_geom_torsion_site_symmetry_4
_geom_torsion_publ_flag
K1 O1 C11 C12 52.1(6) . . . . ?
K1 O2 C12 C11 50.8(6) . . . . ?
K1 O3 C21 C21 -17(2) . . . 6_565 ?
K1 O3 C22 C22 15(2) . . . 5 ?
O1 C11 C12 O2 -69.2(4) . . . . ?
C11 O1 C11 C12 -176.8(4) 5 . . . ?
C12 O2 C12 C11 -179.6(5) 6_565 . . . ?
C21 O3 C22 C22 166.4(19) . . . 5 ?
C22 O3 C21 C21 -170.0(15) . . . 6_565 ?
C1 C1 B2 B3 102.6(4) 3_565 . . 2_665 ?
C1 C1 B2 B3 38.6(4) 2_665 . . 2_665 ?
C1 C1 B2 B3 -38.6(4) 3_565 . . . ?
C1 C1 B2 B3 -102.6(4) 2_665 . . . ?
C1 C1 B2 B4 64.1(5) 3_565 . . 2_665 ?
C1 C1 B2 B4 -64.1(5) 2_665 . . . ?
C1 C1 B2 B4 -0.1(4) 3_565 . . . ?
C1 C1 B2 B4 0.1(4) 2_665 . . 2_665 ?
C1 C1 B3 C1 -35.0(3) 2_665 . . 3_565 ?
C1 C1 B3 B2 137.2(5) 3_565 . . . ?
C1 C1 B3 B2 102.2(4) 2_665 . . . ?
C1 C1 B3 B2 2.4(4) 2_665 . . 3_565 ?
C1 C1 B3 B2 37.4(2) 3_565 . . 3_565 ?
C1 C1 B3 B4 99.5(4) 3_565 . . . ?
C1 C1 B3 B4 64.5(4) 2_665 . . . ?
C1 B2 B3 C1 38.0(5) . . . 3_565 ?
C1 B2 B3 B2 99.7(7) . . . 3_565 ?
C1 B2 B3 B4 137.0(4) . . . . ?
C1 B2 B4 B2 0.2(7) . . . 3_565 ?
C1 B2 B4 B3 -37.5(5) . . . . ?
C1 B2 B4 B4 62.8(2) . . . 3_565 ?
C1 B2 B4 B4 100.4(3) . . . 2_665 ?
C1 B3 B4 B2 -100.2(8) . . . 3_565 ?
C1 B3 B4 B2 -37.4(3) 3_565 . . 3_565 ?
C1 B3 B4 B2 100.2(8) 3_565 . . . ?
C1 B3 B4 B2 37.4(3) . . . . ?
C1 B3 B4 B4 -63.0(4) . . . 3_565 ?
C1 B3 B4 B4 63.0(4) 3_565 . . 2_665 ?
C1 B3 B4 B4 0.2(4) . . . 2_665 ?
C1 B3 B4 B4 -0.2(4) 3_565 . . 3_565 ?
B2 C1 B3 C1 -137.2(5) . . . 3_565 ?
B2 C1 B3 B2 -99.8(6) . . . 3_565 ?
B2 C1 B3 B4 -37.6(3) . . . . ?
B2 B3 B4 B2 137.6(9) 3_565 . . . ?
B2 B3 B4 B2 -137.6(9) . . . 3_565 ?
B2 B3 B4 B4 100.4(5) 3_565 . . 2_665 ?
B2 B3 B4 B4 -37.2(5) . . . 2_665 ?
B2 B3 B4 B4 37.2(5) 3_565 . . 3_565 ?
B2 B3 B4 B4 -100.4(5) . . . 3_565 ?
B3 C1 B2 B3 141.2(9) . . . 2_665 ?
B3 C1 B2 B3 -141.2(9) 2_665 . . . ?
B3 C1 B2 B4 38.5(4) . . . . ?
B3 C1 B2 B4 102.7(7) . . . 2_665 ?
B3 C1 B2 B4 -38.5(4) 2_665 . . 2_665 ?
B3 C1 B2 B4 -102.7(7) 2_665 . . . ?
B3 C1 B3 C1 -99.8(6) 2_665 . . 3_565 ?
B3 C1 B3 B2 -62.4(7) 2_665 . . 3_565 ?
B3 C1 B3 B2 37.3(8) 2_665 . . . ?
B3 C1 B3 B4 -0.3(8) 2_665 . . . ?
B3 B2 B3 C1 -34.2(5) 2_665 . . . ?
B3 B2 B3 C1 3.8(7) 2_665 . . 3_565 ?
B3 B2 B3 B2 65.5(6) 2_665 . . 3_565 ?
B3 B2 B3 B4 102.8(6) 2_665 . . . ?
B3 B2 B4 B2 -61.9(8) 2_665 . . 3_565 ?
B3 B2 B4 B2 37.7(7) . . . 3_565 ?
B3 B2 B4 B3 -99.6(10) 2_665 . . . ?
B3 B2 B4 B4 0.7(6) 2_665 . . 3_565 ?
B3 B2 B4 B4 137.9(6) . . . 2_665 ?
B3 B2 B4 B4 100.3(5) . . . 3_565 ?
B3 B2 B4 B4 38.3(4) 2_665 . . 2_665 ?
B4 B2 B3 C1 -99.0(6) . . . 3_565 ?
B4 B2 B3 C1 -137.0(4) . . . . ?
B4 B2 B3 C1 -98.5(6) 2_665 . . . ?
B4 B2 B3 C1 -60.6(4) 2_665 . . 3_565 ?
B4 B2 B3 B2 -37.3(7) . . . 3_565 ?
B4 B2 B3 B2 1.1(9) 2_665 . . 3_565 ?
B4 B2 B3 B4 38.5(7) 2_665 . . . ?
B4 B2 B4 B2 -100.2(6) 2_665 . . 3_565 ?
B4 B2 B4 B3 -137.9(6) 2_665 . . . ?
B4 B2 B4 B4 -37.6(3) 2_665 . . 3_565 ?

_shelx_res_file                  
;
TITL test_a.res in R3m
    md7095.res
    created by SHELXL-2018/3 at 13:10:19 on 10-Jun-2019
REM Old TITL test_a.res in R-3m
REM SHELXT solution in R3m: R1 0.173, Rweak 0.032, Alpha 0.038
REM <I/s> 0.000 for 0 systematic absences, Orientation as input
REM Flack x = 0.495 ( 0.020 ) from 385 Parsons' quotients
REM Formula found by SHELXT: B12 C18 K
CELL 0.71073 14.625 14.625 9.4818 90 90 120
ZERR 3.00006 0.0009 0.0009 0.0007 0 0 0
LATT -3
SYMM -Y,+X-Y,+Z
SYMM +Y-X,-X,+Z
SYMM -Y,-X,+Z
SYMM +Y-X,+Y,+Z
SYMM +X,+X-Y,+Z
SFAC C H B K O
UNIT 42 105 30 3 18
EQIV $1 +Y-X,+Y,+Z
EQIV $2 +X,1+X-Y,+Z
SADI 0.01 O1 C11 O2 C12 O3 C21 O3 C22
SADI 0.01 C12 C11 C22 C22_$1 C21 C21_$2
EADP C11 C22
EADP C21 C12
EADP O3 O2
EADP C1 B1
EADP H3 H2
EXYZ C1 B1

L.S. 7
PLAN  9
SIZE 0.06 0.18 0.24
TEMP -173(2)
BOND $H
CONF
list 4
fmap 2 53
acta
TWIN -1 0 0 0 -1 0 0 0 -1 2
REM <olex2.extras>
REM <HklSrc "%.\\md7095.hkl">
REM </olex2.extras>

WGHT    0.059900    1.877100
BASF   0.46857
FVAR       0.40270   0.80646
K1    4    0.333333    0.666667    0.800564    10.16667    0.04050    0.04050 =
         0.06629    0.00000    0.00000    0.02025
PART 1
O1    5    0.442947    0.885894    0.780353    20.50000    0.05169    0.05696 =
         0.03572    0.00266    0.00133    0.02848
O2    5    0.555861    0.777931    0.820752    20.50000    0.02890    0.03177 =
         0.07547    0.00020    0.00040    0.01445
C11   1    0.546285    0.934130    0.833486    21.00000    0.05836    0.02184 =
         0.06369    0.00671    0.00816    0.00170
AFIX  23
H11A  2    0.544700    0.925597    0.937190    21.00000   -1.20000
H11B  2    0.583775    1.010560    0.811645    21.00000   -1.20000
AFIX   0
C12   1    0.603543    0.882071    0.765246    21.00000    0.04530    0.04754 =
         0.06090    0.01981    0.00194    0.02851
AFIX  23
H12A  2    0.595656    0.880149    0.661415    21.00000   -1.20000
H12B  2    0.679707    0.921696    0.788598    21.00000   -1.20000
AFIX   0
PART 0
PART 2
O3    5    0.522296    0.858517    0.811939   -21.00000    0.02890    0.03177 =
         0.07547    0.00020    0.00040    0.01445
C21   1    0.614615    0.858959    0.779660   -21.00000    0.04530    0.04754 =
         0.06090    0.01981    0.00194    0.02851
AFIX  23
H21A  2    0.669260    0.906725    0.847329   -21.00000   -1.20000
H21B  2    0.637432    0.890811    0.684906   -21.00000   -1.20000
AFIX   0
C22   1    0.528640    0.954284    0.785631   -21.00000    0.05836    0.02184 =
         0.06369    0.00671    0.00816    0.00170
AFIX  23
H22A  2    0.562736    0.980071    0.692650   -21.00000   -1.20000
H22B  2    0.575424    1.005447    0.857472   -21.00000   -1.20000
AFIX   0

PART 0
C1    1    0.372175    0.627825    0.436905    10.33333    0.05155    0.05155 =
         0.04230    0.01005   -0.01005    0.03007
H1    2    0.398322    0.601678    0.527872    10.33333    0.08048
B1    3    0.372175    0.627825    0.436905    10.16667    0.05155    0.05155 =
         0.04230    0.01005   -0.01005    0.03007
B2    3    0.397873    0.602127    0.270891    10.50000    0.06270    0.06270 =
         0.05918    0.00562   -0.00562    0.05246
H2    2    0.440215    0.559785    0.226482    10.50000    0.08428
B3    3    0.268501    0.537001    0.340008    10.50000    0.07079    0.07131 =
         0.05222    0.03050    0.01525    0.03565
H3    2    0.225346    0.450693    0.346830    10.50000    0.08428
B4    3    0.292624    0.585248    0.163654    10.50000    0.06885    0.05713 =
         0.03391   -0.00563   -0.00281    0.02856
H4    2    0.265163    0.530326    0.080941    10.50000    0.04676
HKLF 4


REM  test_a.res in R3m
REM wR2 = 0.124260, GooF = S = 1.08329, Restrained GooF = 1.10740 for all data
REM R1 = 0.046605 for 872 Fo > 4sig(Fo) and 0.056084 for all 1004 data
REM 80 parameters refined using 10 restraints

END

WGHT      0.0599      1.8771

REM Highest difference peak  0.264,  deepest hole -0.181,  1-sigma level  0.046
Q1    1   0.3333  0.6667  0.4726  10.16667  0.05    0.26
Q2    1   0.3333  0.6667  0.1302  10.16667  0.05    0.24
Q3    1   0.3333  0.6667  0.9188  10.16667  0.05    0.22
Q4    1   0.3333  0.6667  0.6743  10.16667  0.05    0.21
Q5    1   0.4294  0.8588  0.7217  10.50000  0.05    0.19
Q6    1   0.5916  0.8307  0.8320  11.00000  0.05    0.18
Q7    1   0.3548  0.5894  0.3319  11.00000  0.05    0.18
Q8    1   0.5309  0.7655  0.8887  10.50000  0.05    0.17
Q9    1   0.2821  0.6410  0.1342  10.50000  0.05    0.17
;
_shelx_res_checksum              83381
_shelx_hkl_file                  
;
   1   1   0 1634.74   40.80
  -2   1   0 1710.73   41.40
  -2   1   0 1566.34   39.90
   1  -2   0 1543.65   40.30
   1  -2   0 1646.34   40.50
   1  -2   0 1641.54   41.20
  -2   1   0 1611.84   40.00
  -2   1   0 1596.94   40.40
  -1   2   0 1529.55   41.00
  -1  -1   0 1624.24   40.90
  -1  -1   0 1634.54   40.80
   2  -1   0 1624.54   40.50
  -1   2   0 1632.34   40.40
   2  -1   0 1643.14   41.20
  -1   2   0 1600.14   40.50
  -1  -1   0 1570.34   40.90
   3   0   0  172.58    6.00
  -3   3   0  177.28    5.30
   3   0   0  183.88    6.50
  -3   3   0  184.68    5.60
  -3   3   0  182.28    7.40
   0  -3   0  171.78    6.30
   0  -3   0  178.18    6.10
   0  -3   0  179.38    6.50
   0   3   0  173.18    6.60
   0   3   0  174.18    5.90
   3  -3   0  184.18    5.70
   0   3   0  179.88    6.40
   3  -3   0  182.68    7.40
  -3   0   0  186.88    6.40
   3  -3   0  181.38    5.20
  -3   0   0  178.18    6.10
  -3   0   0  180.78    6.40
  -4   2   0  659.03   16.80
  -4   2   0  667.83   19.30
   2  -4   0  641.24   17.50
   2  -4   0  647.84   17.80
   2  -4   0  639.04   19.10
  -4   2   0  655.93   17.70
  -4   2   0  653.13   17.00
   2   2   0  647.54   18.60
  -2   4   0  628.34   19.00
  -2  -2   0  642.34   18.50
   4  -2   0  639.74   17.90
   4  -2   0  664.93   19.10
  -2   4   0  668.23   17.80
  -2   4   0  634.64   17.90
  -2  -2   0  635.34   18.40
   1   4   0  521.95   15.80
  -5   1   0  501.85   14.70
   4  -5   0  504.55   14.00
   4  -5   0  508.95   17.20
  -5   1   0  528.95   16.20
   1   4   0  473.25   14.10
   4  -5   0  518.05   14.40
   5  -1   0  534.25   16.10
  -4   5   0  514.95   14.50
  -4   5   0  540.15   14.60
  -1  -4   0  498.25   15.90
   5  -1   0  492.85   14.50
  -5   4   0  500.45   13.90
   4   1   0  482.65   14.80
   1  -5   0  436.76   14.90
   1  -5   0  432.36   14.50
   1  -5   0  491.95   15.20
  -4  -1   0  524.35   14.30
  -1   5   0  497.25   14.90
  -4  -1   0  502.05   15.10
  -4  -1   0  512.05   15.30
   5  -4   0  513.75   14.10
  -1   5   0  478.85   15.10
   5  -4   0  505.25   16.60
  -6   3   0  422.26   12.60
  -6   3   0  412.06   11.20
  -6   3   0  394.16   11.60
   3  -6   0  395.66   12.50
  -6   3   0  394.86   10.50
   3  -6   0  402.46   14.70
  -3  -3   0  405.36   13.80
  -3  -3   0  398.46   10.60
  -3  -3   0  409.16   13.70
   6  -3   0  407.06   14.40
  -3   6   0  420.26   12.70
  -6   6   0  798.32   21.40
   0  -6   0  799.82   23.90
   6   0   0  772.02   20.20
   0  -6   0  800.42   23.00
  -6   6   0  798.02   20.20
  -6   6   0  843.12   22.20
  -6   0   0  807.42   20.30
   0   6   0  764.22   22.60
  -6   0   0  793.52   23.10
   0   6   0  789.02   23.60
   6  -6   0  828.22   21.00
   6  -6   0  802.72   25.90
  -6   0   0  798.22   23.70
   0   6   0  799.62   20.20
  -6   0   0  817.32   23.50
   6  -6   0  757.82   20.20
   5  -7   0  140.59    8.70
   2   5   0  132.89    3.90
   5  -7   0  129.29    5.40
   2   5   0  131.69    7.50
  -7   2   0  129.19    6.10
   5  -7   0  128.29    4.00
  -7   2   0  133.39    6.60
  -2  -5   0  129.29    7.80
  -2  -5   0  138.59    7.60
  -5   7   0  141.09    6.40
  -5   7   0  138.09    6.20
  -5   7   0  130.79    4.00
   7  -2   0  126.69    3.90
   7  -2   0  126.59    5.50
   7  -2   0  138.89    7.80
  -2  -5   0  125.39    4.10
   2  -7   0  131.49    6.80
   2  -7   0  127.29    3.90
  -7   5   0  125.39    3.90
  -7   5   0  132.39    5.80
   5   2   0  130.59    3.90
   2  -7   0  128.99    7.70
  -5  -2   0  135.79    4.20
   7  -5   0  126.49    3.90
  -5  -2   0  133.79    7.20
  -2   7   0  131.19    4.00
   7  -5   0  138.09    8.40
  -2   7   0  137.19    6.90
  -5  -2   0  134.69    7.40
   1   7   0   26.80    4.70
   1   7   0   24.20    1.60
   1   7   0   27.90    3.30
  -8   1   0   30.10    4.90
   7  -8   0   22.80    1.60
  -8   1   0   26.40    1.70
   7  -8   0   24.90    2.70
   7  -8   0   20.80    6.30
  -8   1   0   33.70    5.50
  -1  -7   0   23.60    1.80
   8  -1   0   26.70    1.40
  -7   8   0   24.00    1.60
  -7   8   0   27.20    4.00
  -1  -7   0   23.20    5.00
  -1  -7   0   26.60    4.10
  -7   8   0   31.00    3.70
  -8   4   0   65.79    3.20
   4  -8   0   70.49    6.80
   4  -8   0   68.29    5.00
  -8   4   0   65.29    2.40
  -8   4   0   64.39    3.90
   4   4   0   67.69    2.40
   4  -8   0   65.69    2.50
  -8   4   0   70.89    4.90
   8  -4   0   67.59    2.30
  -4   8   0   69.19    5.70
  -4  -4   0   65.69    2.70
  -4  -4   0   61.59    6.30
   8  -4   0   60.69    6.50
  -4   8   0   69.09    2.60
  -4  -4   0   67.69    6.40
   1  -8   0   27.50    4.70
   1  -8   0   31.60    5.50
  -8   7   0   28.90    3.80
   1  -8   0   22.60    1.60
  -8   7   0   26.00    1.50
   7   1   0   27.80    1.50
   1  -8   0   23.90    1.50
   8  -7   0   24.90    1.60
  -7  -1   0   28.60    4.90
  -7  -1   0   30.50    4.30
  -7  -1   0   26.70    1.70
  -1   8   0   32.40    5.30
  -1   8   0   24.40    1.60
  -7  -1   0   27.70    5.10
   8  -7   0   27.40    6.00
   6  -9   0  102.19    3.60
  -9   3   0  103.49    6.50
   3   6   0  103.49    3.40
   6  -9   0   95.69    9.20
  -9   3   0  111.89    7.10
   6  -9   0  108.69    5.70
  -9   3   0  107.99    3.50
  -3  -6   0  105.29    7.50
  -6   9   0  107.29    6.60
  -3  -6   0  104.49    3.70
   9  -3   0  102.99    3.50
   9  -3   0  110.29    3.30
   9  -3   0  110.49    8.20
  -3  -6   0  112.19    8.40
  -6   9   0  105.29    3.60
   3  -9   0  105.09    8.70
  -9   6   0  111.09    6.10
   3  -9   0  104.89    3.60
   6   3   0  112.79    3.60
  -9   6   0  108.69    3.60
   3  -9   0  112.09    7.50
  -6  -3   0  112.19    7.90
  -3   9   0  110.89    3.70
  -6  -3   0  112.09    3.90
   9  -6   0  109.89    3.60
   9  -6   0  104.99    9.30
  -3   9   0  120.39    7.80
  -6  -3   0  109.89    8.40
   0  -9   0   98.49    3.70
   9   0   0  107.29    3.60
  -9   9   0  110.19    7.00
   0  -9   0   94.19    8.10
   0  -9   0   97.99    9.20
   0  -9   0  102.19    3.40
  -9   9   0  101.59    3.60
  -9   0   0  107.29    8.50
   9  -9   0   85.79   11.00
  -9   0   0  107.09    8.70
   0   9   0  105.59    8.70
   9  -9   0  104.19    4.60
   9  -9   0   98.89    3.60
  -9   0   0  103.59    3.80
   0   9   0  100.29    3.60
   8 -10   0   14.60    7.20
   2   8   0   12.80    1.40
   8 -10   0   16.20    2.80
 -10   2   0    9.50    4.90
 -10   2   0   12.40    1.60
   8 -10   0   13.80    1.70
 -10   2   0   19.80    5.10
  -2  -8   0   11.80    1.30
  -2  -8   0   15.70    5.70
  -8  10   0   14.70    1.60
  -2  -8   0   12.80    5.20
  -8  10   0   18.10    4.50
  10  -2   0   12.70    1.10
  10  -2   0   13.20    1.40
  -2  -8   0   12.40    1.70
   5   5   0   86.69    3.00
   5 -10   0   61.99    9.10
   5 -10   0   85.89    6.60
 -10   5   0   84.59    3.10
 -10   5   0   76.59    6.30
   5 -10   0   81.59    3.20
  -5  10   0   82.89    3.10
  -5  -5   0   84.49    3.40
  10  -5   0   85.49    2.90
  -5  -5   0   85.59    8.70
  -5  -5   0   85.89    8.10
  10  -5   0   76.49   10.00
  -5  10   0   92.89    7.20
   2 -10   0   20.20    5.90
 -10   8   0   13.60    1.40
   2 -10   0   10.20    1.50
   2 -10   0   13.90    1.50
   2 -10   0   16.10    5.40
   8   2   0   14.80    1.40
 -10   8   0   12.10    3.40
  -2  10   0   21.50    5.20
  10  -8   0    7.10    6.40
  -8  -2   0   14.20    1.80
  -8  -2   0   17.80    5.70
  10  -8   0   14.60    1.60
  -8  -2   0   18.40    5.60
  -2  10   0   13.50    1.60
  10 -11   0   45.50    2.60
 -11   1   0   49.20    2.70
   1  10   0   41.20    2.40
 -11   1   0   51.79    8.30
  10 -11   0   37.60    4.10
  -1 -10   0   43.50    2.70
  11  -1   0   47.60    1.90
  -1 -10   0   47.10    2.30
  11  -1   0   48.00    2.40
 -10  11   0   42.60    6.90
 -10  11   0   45.60    2.50
 -11   4   0   27.20    1.80
   7 -11   0   17.10    8.10
 -11   4   0   23.60    1.70
   7 -11   0   26.60    1.90
 -11   4   0   32.40    5.60
   4   7   0   27.60    1.80
 -11   4   0   26.40    5.70
   7 -11   0   35.30    5.10
  -4  -7   0   32.60   10.30
  -4  -7   0   35.90    7.60
  11  -4   0   25.10    1.60
  -7  11   0   26.70    2.10
  -4  -7   0   24.50    2.20
  -7  11   0   22.70    5.10
   7   4   0   26.50    1.80
 -11   7   0   31.20    5.00
   4 -11   0   23.50    6.60
 -11   7   0   27.40    1.90
   4 -11   0   29.30    6.10
   4 -11   0   23.10    1.90
   4 -11   0   27.20    1.70
  -7  -4   0   34.60    7.20
  -4  11   0   25.90    2.20
  11  -7   0   18.80    7.20
  11  -7   0   22.30    1.80
  -4  11   0   30.20    6.20
  -7  -4   0   28.30    2.10
  -7  -4   0   31.90    9.20
 -11  10   0   45.80    7.30
 -11  10   0   41.10    2.50
  10   1   0   48.90    2.40
   1 -11   0   31.70    7.50
   1 -11   0   49.50    2.40
   1 -11   0   42.00    2.50
  11 -10   0   42.00    2.60
 -10  -1   0   53.49    9.00
  -1  11   0   38.50    8.40
 -10  -1   0   44.80    2.70
  -1  11   0   44.00    2.70
   9 -12   0   -0.60    3.20
 -12   3   0    1.30    6.20
   3   9   0    4.60    1.30
   9 -12   0    5.40    1.40
 -12   3   0    4.40    1.50
  -3  -9   0    4.90    1.10
  -3  -9   0    3.40    1.60
  -9  12   0    5.20    1.30
  12  -3   0    2.20    0.80
  12  -3   0    5.90    1.40
  -9  12   0   -6.70    5.50
   6   6   0 1090.79   27.60
 -12   6   0 1037.90   32.00
 -12   6   0 1068.09   27.80
   6 -12   0 1063.39   31.70
   6 -12   0 1118.09   27.90
 -12   6   0 1098.49   27.20
   6 -12   0  996.60   36.50
  -6  -6   0 1134.19   28.10
  12  -6   0 1141.99   27.70
  -6  12   0 1125.09   27.90
  12  -6   0 1056.89   37.20
  -6  12   0 1071.79   33.00
 -12   9   0    5.00    1.20
   3 -12   0    2.20    7.20
 -12   9   0    1.40    4.10
   3 -12   0    4.20    1.20
   9   3   0    3.00    1.10
   3 -12   0    4.50    1.30
   3 -12   0   -1.80    5.00
  -9  -3   0    4.70    1.50
  -3  12   0    5.40    7.00
  -9  -3   0   17.70   11.00
  -3  12   0    3.00    1.40
  12  -9   0    2.50    1.10
   0 -12   0   13.70    7.40
   0 -12   0   13.20    2.00
  12   0   0    8.80    1.40
   0 -12   0   13.50    1.70
 -12  12   0   18.10    6.40
 -12  12   0   10.70    1.80
 -12   0   0   10.60    1.90
  12 -12   0   15.30    2.00
 -12   0   0   13.20    1.40
 -12   0   0   14.70    9.20
   0  12   0   13.60    1.90
 -13   2   0   -3.80    8.40
  11 -13   0   12.40    1.90
 -13   2   0   15.10    2.10
  11 -13   0   19.40    3.80
   2  11   0   11.60    1.70
  13  -2   0   11.70    1.90
  -2 -11   0   12.20    2.00
  13  -2   0   13.70    1.40
 -11  13   0   13.90    7.00
 -11  13   0   18.40    2.40
  -2 -11   0   13.50    1.90
 -13   5   0   34.80    2.30
   8 -13   0   40.30    6.00
   8 -13   0   40.90    2.60
   5   8   0   37.60    2.30
 -13   5   0   38.50    2.60
 -13   5   0   44.90    7.20
  -8  13   0   35.40    2.70
  -5  -8   0   40.20    2.00
  -5  -8   0   41.20    2.80
  13  -5   0   39.50    2.10
  -8  13   0   39.90    8.10
 -13   8   0   38.80    2.40
   5 -13   0   31.00    9.40
   5 -13   0   36.50    2.60
   5 -13   0   25.30   10.40
   8   5   0   38.70    2.40
   5 -13   0   39.60    2.10
 -13   8   0   36.60    7.10
  13  -8   0   36.30    2.40
  -8  -5   0   39.30    2.80
  -5  13   0   39.10    2.80
  -5  13   0   39.90    9.10
   2 -13   0   12.60    1.80
 -13  11   0   29.10    7.30
 -13  11   0   13.30    2.00
   2 -13   0   14.80    2.10
   2 -13   0    9.70    9.00
  11   2   0   12.10    1.80
 -11  -2   0   12.10    2.10
  -2  13   0   12.40    2.30
  13 -11   0   13.80    1.80
   1  13   0    8.70    1.90
  13 -14   0    8.00    1.90
 -14   1   0    9.60    1.50
 -14   1   0    5.70    2.00
 -14   1   0   -7.80    7.60
  -1 -13   0    7.00    1.70
  -1 -13   0    8.10    2.20
  14  -1   0    5.20    1.60
 -13  14   0    7.30    2.30
 -14   4   0   21.50    2.30
  10 -14   0   22.20    5.00
  10 -14   0   20.20    2.40
 -14   4   0   18.50    2.40
   4  10   0   18.40    2.00
 -14   4   0   14.30    8.60
  -4 -10   0   17.10    2.50
 -10  14   0   21.10    8.90
  14  -4   0   15.50    1.60
 -10  14   0   19.80    2.60
  -4 -10   0   20.40    1.90
   7 -14   0    9.60    6.80
   7 -14   0   17.60    2.30
   7   7   0   19.30    2.00
 -14   7   0   16.20    2.30
 -14   7   0   15.10    1.80
  -7  14   0   21.50    2.40
  14  -7   0   22.50    1.90
  -7  14   0   21.00   11.20
  -7  -7   0   17.10    2.50
  10   4   0   17.50    2.00
   4 -14   0   19.10    2.10
 -14  10   0   17.80    2.20
   4 -14   0   10.40   13.80
   4 -14   0   24.50    2.50
  -4  14   0   16.30    2.60
 -10  -4   0   15.90    2.20
  14 -10   0   17.40    2.20
   1 -14   0    8.60    1.90
  13   1   0    8.30    1.90
   1 -14   0    8.20   27.80
 -14  13   0    5.60    2.10
   1 -14   0   10.60    1.90
  14 -13   0    4.30    1.60
 -13  -1   0    7.20    2.20
  -1  14   0    7.30    1.90
 -15   3   0   61.49   29.00
  12 -15   0   54.19    3.40
   3  12   0   48.20    3.20
 -15   3   0   44.40    3.40
 -15   3   0   51.19    3.30
  15  -3   0   50.89    3.00
 -12  15   0   46.70    3.80
  -3 -12   0   53.29    2.90
  -3 -12   0   47.00    3.20
  15  -3   0   48.90    2.40
 -15   6   0   -0.70    1.60
   6   9   0    1.00    1.40
 -15   6   0    1.50    1.70
   9 -15   0    6.90    7.00
   9 -15   0   -1.00    1.80
  15  -6   0   -1.50    1.20
  -9  15   0   -0.10    1.40
  -6  -9   0    3.00    1.90
   6 -15   0    2.30    1.40
   9   6   0   -1.80    1.30
 -15   9   0    2.60    1.50
   6 -15   0   -0.30    1.50
  -9  -6   0    1.80    1.80
  15  -9   0    1.00    1.30
  -6  15   0    0.40    1.80
 -15  12   0   50.99    3.20
   3 -15   0   53.49    3.00
   3 -15   0   55.09    3.30
   3 -15   0   32.70   33.90
  12   3   0   44.60    2.90
  -3  15   0   53.19    3.60
  15 -12   0   46.60    3.10
 -12  -3   0   47.90    3.80
   0 -15   0   43.90    3.30
   0 -15   0   46.00    3.50
 -15  15   0   44.20    3.90
  15   0   0   47.80    3.30
   0  15   0   43.20    3.40
  15 -15   0   42.80    3.30
 -15   0   0   45.40    3.80
 -16   2   0   14.50    2.30
   2  14   0   21.10    3.10
  14 -16   0   22.90    3.30
 -16   2   0   19.60    3.00
  16  -2   0   23.00    3.00
  -2 -14   0   22.00    3.30
  -2 -14   0   19.30    2.70
 -14  16   0   22.30    3.30
  11 -16   0   46.70    3.40
 -16   5   0   46.10    3.30
   5  11   0   45.20    2.90
 -16   5   0   43.60    3.10
  -5 -11   0   46.50    3.50
 -11  16   0   43.10    3.40
  16  -5   0   47.70    2.50
   8   8   0   17.00    2.30
 -16   8   0   14.70    2.20
 -16   8   0   16.20    1.80
   8 -16   0   16.90    2.70
  -8  16   0   20.50    3.00
  16  -8   0   19.20    2.30
  -8  -8   0   15.10    2.30
   5 -16   0   51.59    3.30
   5 -16   0   52.89    2.90
  11   5   0   44.10    2.90
 -16  11   0   44.40    3.20
  -5  16   0   47.50    3.50
  16 -11   0   45.30    3.10
 -11  -5   0   42.30    3.70
 -16  14   0   16.50    2.70
   2 -16   0   22.50    3.00
   2 -16   0   21.30    2.60
  14   2   0   20.30    2.80
  -2  16   0   21.90    3.30
 -14  -2   0   18.70    2.90
  16 -14   0   24.90    2.90
   4  13   0    9.00    2.10
 -17   4   0    5.40    2.40
 -17   4   0    3.70    2.40
  13 -17   0    4.60    2.50
  17  -4   0    9.20    2.00
 -13  17   0   10.60    3.20
  -4 -13   0    7.80    2.40
 -17   7   0   55.59    3.40
 -17   7   0   54.69    3.80
   7  10   0   55.49    3.40
  10 -17   0   61.49    3.90
  -7 -10   0   62.99    4.00
  17  -7   0   55.79    3.00
 -10  17   0   54.19    4.00
 -17  10   0   62.69    3.60
   7 -17   0   52.79    3.90
  10   7   0   58.89    3.70
  17 -10   0   59.29    3.30
  -7  17   0   63.59    4.10
 -10  -7   0   57.09    4.20
   4 -17   0    7.90    2.30
  13   4   0    2.70    1.90
 -17  13   0    4.40    2.30
   4 -17   0    7.10    2.30
  -4  17   0    8.30    2.90
  17 -13   0    7.20    2.10
 -13  -4   0    1.80    2.80
  12 -18   0    1.10    2.40
 -18   6   0    4.60    2.40
   6  12   0   -0.10    2.10
 -18   6   0   -0.80    2.50
 -12  18   0   -1.10    2.60
  18  -6   0   -1.20    1.70
  -6 -12   0   -1.80    2.80
   9   9   0   52.29    3.60
 -18   9   0   51.89    3.90
   9 -18   0   54.09    3.90
  -9  -9   0   50.89    4.40
  18  -9   0   44.00    3.20
  -9  18   0   46.60    4.20
  12   6   0    1.90    2.10
   6 -18   0    2.40    2.90
 -18  12   0   -3.00    2.30
  18 -12   0    0.40    1.70
  -6  18   0    5.50    3.00
 -12  -6   0   -2.80    2.80
   1  -1  -1  875.41   22.90
  -1   0  -1  897.21   23.30
   0   1  -1  921.41   23.30
  -1   0  -1  911.11   23.10
   0   1  -1  897.31   23.20
  -1   0  -1  904.61   22.80
  -1   1   1  891.71   23.00
   0  -1   1  930.81   23.30
   0  -1   1  903.41   23.20
   0  -1   1  914.71   23.70
   1   0   1  894.71   23.20
   1   0   1  911.81   23.10
  -1   3  -1 1262.17   33.30
  -1   3  -1 1321.57   33.60
   3  -2  -1 1252.87   32.70
  -2  -1  -1 1328.87   33.40
  -1   3  -1 1254.87   34.10
   3  -2  -1 1273.37   32.60
  -2  -1  -1 1294.67   33.50
   1  -3   1 1297.67   33.40
   2   1   1 1278.27   33.40
  -3   2   1 1285.47   32.50
  -3   2   1 1357.76   35.00
   2   1   1 1274.57   33.60
  -3   2   1 1242.38   32.60
   1  -3   1 1305.87   33.50
   1  -3   1 1291.47   34.20
   2   0  -1 1987.70   50.59
   0  -2  -1 2034.10   50.19
   0  -2  -1 1970.40   50.49
   2  -2   1 1961.40   50.29
   0   2   1 2004.90   50.69
   0   2   1 2080.59   50.29
  -2   0   1 1975.80   50.49
  -2   0   1 1997.60   50.69
   2  -2   1 2014.90   51.49
   5  -3  -1 1900.61   49.20
  -3  -2  -1 2040.80   50.89
  -2   5  -1 1922.91   50.39
  -3  -2  -1 2009.60   51.09
   5  -3  -1 2017.40   52.39
   5  -3  -1 1864.61   49.60
  -5   3   1 1864.71   49.00
  -5   3   1 1910.61   49.40
   2  -5   1 1982.40   50.29
   2  -5   1 1931.31   51.69
   1   2  -1 1258.47   33.90
   1   2  -1 1265.07   34.00
   2  -3  -1 1374.06   35.00
   2  -3  -1 1278.17   33.20
  -3   1  -1 1289.67   33.60
  -3   1  -1 1291.77   32.60
  -3   1  -1 1318.47   34.20
  -1  -2   1 1299.97   34.00
   3  -1   1 1292.07   33.70
   3  -1   1 1305.77   34.10
  -1  -2   1 1243.38   34.00
  -2   3   1 1302.97   33.40
  -1  -2   1 1335.17   34.00
  -2   3   1 1328.37   34.90
   3  -1   1 1302.37   32.70
  -1  -3  -1  597.94   17.40
  -3   4  -1  589.84   16.10
  -3   4  -1  612.64   16.80
  -3   4  -1  596.94   18.50
  -1  -3  -1  602.74   17.20
   4  -1  -1  572.54   16.80
  -1  -3  -1  584.74   17.20
   1   3   1  615.24   17.50
  -4   1   1  603.14   16.90
   3  -4   1  591.84   16.60
  -4   1   1  593.34   16.40
  -4   1   1  618.94   18.10
  -4   1   1  602.14   16.90
   3  -4   1  588.24   16.00
   3  -4   1  591.64   18.50
  -4  -3  -1  494.95   16.70
  -3   7  -1  527.45   16.40
   7  -4  -1  521.55   18.50
  -3   7  -1  504.65   13.10
  -4  -3  -1  503.35   13.30
  -4  -3  -1  518.15   17.00
   7  -4  -1  510.25   13.20
  -7   4   1  534.85   15.20
  -7   4   1  544.85   15.30
   4   3   1  504.15   13.20
   3  -7   1  481.95   13.20
   3  -7   1  508.95   16.00
   3  -7   1  511.15   18.00
  -7   4   1  505.75   14.30
  -7   4   1  490.65   13.10
   4  -4  -1 2216.48   57.59
   4  -4  -1 2114.69   53.89
  -4   0  -1 2140.19   54.99
   0   4  -1 2021.30   55.49
   4  -4  -1 2137.09   54.19
  -4   0  -1 2187.18   54.89
   0   4  -1 2273.77   56.09
   4   0   1 2148.49   54.99
   0  -4   1 2142.39   55.79
   0  -4   1 2174.08   55.79
   4   0   1 2216.28   55.19
  -4   4   1 2121.79   54.39
  -4   4   1 2129.89   53.89
  -4   3  -1  595.44   18.30
   3   1  -1  563.24   16.90
  -4   3  -1  593.34   16.40
   1  -4  -1  574.84   17.00
   1  -4  -1  579.54   16.70
   1  -4  -1  591.64   16.30
  -3  -1   1  607.04   17.30
   4  -3   1  597.94   18.20
  -3  -1   1  595.64   17.10
  -3  -1   1  578.24   17.20
   4  -3   1  599.94   16.50
  -1   4   1  588.84   16.40
  -1   4   1  590.34   17.20
  -1   4   1  587.24   17.10
  -2  -4  -1  384.16   12.90
  -4   6  -1  371.26   11.80
  -2  -4  -1  379.56   13.30
  -4   6  -1  392.26   12.40
  -2  -4  -1  370.66    9.90
  -6   2   1  419.76   12.60
   4  -6   1  357.66    9.90
   2   4   1  373.16    9.90
   4  -6   1  371.96   11.50
   4  -6   1  370.66   14.50
  -6   2   1  378.26   12.00
  -6   2   1  379.46   11.50
  -4   9  -1    0.30    0.90
  -5  -4  -1   -0.90    0.80
  -4   9  -1   -4.30    3.60
  -5  -4  -1   -2.90    4.10
  -5  -4  -1   -2.80    3.90
   9  -5  -1    1.00    4.10
   9  -5  -1    1.00    0.80
   5   4   1    1.40    0.90
  -9   5   1   -0.50    0.80
  -9   5   1   -2.30    2.40
   4  -9   1   -0.90    4.40
   4  -9   1   -0.20    0.80
  -9   5   1    0.90    2.40
   4  -9   1    0.60    3.20
   6  -5  -1  262.97   12.00
  -1   6  -1  269.37   10.20
  -5  -1  -1  266.67    9.80
   6  -5  -1  252.17    8.40
  -5  -1  -1  255.17    7.00
   6  -5  -1  254.07    7.00
   6  -5  -1  266.37    8.10
  -5  -1  -1  267.77   10.20
  -6   5   1  259.27    7.00
  -6   5   1  258.77    8.10
  -6   5   1  257.87    8.20
   1  -6   1  244.48   10.30
   1  -6   1  254.37   10.10
   5   1   1  254.67    7.00
   3  -5  -1 1958.00   50.49
   2   3  -1 1965.80   51.89
  -5   2  -1 1962.10   52.19
   3  -5  -1 1902.61   49.70
  -5   2  -1 1971.80   50.99
   3  -5  -1 1976.70   52.59
   5  -2   1 2037.30   52.39
  -3   5   1 1996.80   50.09
  -3   5   1 1958.90   50.79
  -2  -3   1 1992.60   51.89
  -2  -3   1 1976.90   50.79
   0  -5  -1  278.37    9.50
   0  -5  -1  288.87   10.50
  -5   5  -1  291.27    9.50
  -5   0   1  276.17   10.00
  -5   0   1  282.77   10.20
   5  -5   1  290.07   12.00
   0   5   1  281.77   10.00
   0   5   1  279.77    9.40
  -3  -5  -1   74.29    7.10
   8  -3  -1   62.99    2.30
  -5   8  -1   69.59    5.50
  -3  -5  -1   63.99    6.10
  -3  -5  -1   65.49    2.50
  -5   8  -1   67.19    2.50
   5  -8   1   62.29    2.50
  -8   3   1   62.09    5.40
   5  -8   1   56.89    7.50
  -8   3   1   62.89    2.40
   3   5   1   65.79    2.40
  -8   3   1   63.69    4.90
   5  -8   1   66.29    4.70
  -5  11  -1   93.29    3.50
  -5  11  -1   97.79    9.10
  -6  -5  -1   90.39   10.40
  -6  -5  -1   83.19   11.20
  -6  -5  -1   97.49    3.70
  11  -6  -1   89.89    3.40
 -11   6   1   91.59    7.10
   6   5   1   95.39    3.40
   5 -11   1  100.19    7.80
   5 -11   1   90.19    3.50
 -11   6   1   90.49    3.40
 -11   6   1   84.99    6.80
   5 -11   1   90.59   11.60
  -6  -2  -1  691.13   17.70
   8  -6  -1  703.53   24.50
  -2   8  -1  701.43   17.50
  -6  -2  -1  675.83   22.00
  -2   8  -1  654.93   17.50
  -2   8  -1  707.23   22.00
   8  -6  -1  665.93   17.60
  -6  -2  -1  664.63   21.50
   8  -6  -1  726.13   19.10
  -8   6   1  682.33   18.90
   2  -8   1  699.03   21.80
   2  -8   1  670.93   17.60
  -8   6   1  677.13   17.60
  -8   6   1  675.33   19.40
   2  -8   1  693.53   22.80
   6   2   1  684.33   17.60
   1   5  -1  261.07    7.20
  -6   1  -1  265.77    9.20
   5  -6  -1  269.57    8.60
   5  -6  -1  261.47   11.80
   5  -6  -1  266.47    8.20
  -6   1  -1  282.17   10.30
  -6   1  -1  266.37   10.20
   1   5  -1  271.07   10.50
   5  -6  -1  254.47    7.20
  -5   6   1  262.57    7.20
   6  -1   1  259.07    7.10
  -5   6   1  246.88    8.80
  -1  -5   1  267.57   10.60
   6  -1   1  274.97   10.10
  -5   6   1  269.87    8.40
  -1  -5   1  270.17    9.80
   6  -1   1  265.37    9.00
  -6   4  -1  381.96   11.80
   2  -6  -1  361.16   12.10
  -6   4  -1  356.56    9.70
   4   2  -1  374.36    9.90
   2  -6  -1  373.06   13.20
   2  -6  -1  377.66   11.70
  -2   6   1  371.76   11.80
  -4  -2   1  384.76   13.00
  -2   6   1  367.46    9.80
  -4  -2   1  355.56   12.90
   6  -4   1  384.66   14.30
   7  -1  -1   61.39    2.20
  -6   7  -1   62.59    2.30
  -6   7  -1   66.09    4.50
  -1  -6  -1   60.09    5.40
  -1  -6  -1   62.19    2.40
  -6   7  -1   67.89    4.10
  -1  -6  -1   73.69    6.00
   6  -7   1   60.49    2.40
   1   6   1   66.49    2.40
   6  -7   1   61.89    7.20
  -7   1   1   66.99    5.30
  -7   1   1   61.99    5.40
  -7   1   1   59.29    2.40
  -6  10  -1   24.80    4.60
  10  -4  -1   18.00    1.40
  -4  -6  -1   14.70    1.60
  -4  -6  -1   15.10    4.90
  -6  10  -1   17.10    1.70
  -4  -6  -1   20.60    6.00
   6 -10   1   14.60    6.10
 -10   4   1   18.60    4.10
 -10   4   1   13.90    1.50
   4   6   1   15.80    1.50
   6 -10   1   17.00    1.60
 -10   4   1   15.30    1.50
 -10   4   1   20.20    4.20
   6 -10   1   19.70    3.70
  13  -7  -1  205.18    6.20
  -7  -6  -1  199.18    6.70
  -6  13  -1  210.28    6.40
   6 -13   1  206.38    6.50
   7   6   1  191.68    6.20
 -13   7   1  200.48    6.30
 -13   7   1  182.38   11.30
   6 -13   1  205.28    5.90
 -13   7   1  193.48   10.90
   6 -13   1  203.38   11.40
  -7  -3  -1    2.00    4.40
  10  -7  -1    3.10    5.60
  -3  10  -1    3.20    1.10
  -7  -3  -1    0.60    5.60
  -3  10  -1    3.50    1.20
  -3  10  -1    5.00    5.00
  -7  -3  -1    2.30    1.10
  10  -7  -1    3.00    0.90
   3 -10   1    2.50    5.30
 -10   7   1    3.60    2.90
 -10   7   1    2.40    1.00
   7   3   1    3.40    1.10
   3 -10   1    2.50    1.10
   3 -10   1    0.70    4.70
 -10   7   1    1.80    2.70
   0   7  -1   32.50    5.20
   0   7  -1   27.00    1.70
   7  -7  -1   29.80    2.80
  -7   0  -1   30.60    4.70
   7  -7  -1   26.70    1.60
  -7   0  -1   27.30    4.80
   0   7  -1   27.80    1.60
  -7   0  -1   27.90    1.70
   7  -7  -1   23.80    5.30
  -7   0  -1   23.60    4.40
   0  -7   1   27.20    5.00
   7   0   1   29.20    1.50
   7   0   1   24.90    3.90
   0  -7   1   28.90    4.90
  -7   7   1   28.20    3.40
   0  -7   1   27.40    1.50
  -7   7   1   27.30    1.60
  -7   3  -1  534.95   16.30
   4  -7  -1  526.35   14.90
   4  -7  -1  513.85   15.60
   3   4  -1  512.25   13.60
   3   4  -1  496.95   17.30
   4  -7  -1  505.35   13.40
   4  -7  -1  507.85   18.30
  -3  -4   1  514.65   15.50
  -3  -4   1  511.65   17.40
   7  -3   1  530.85   18.00
   7  -3   1  520.15   13.40
  -4   7   1  538.35   15.50
  -4   7   1  512.35   13.40
  -7   6  -1   65.69    4.30
   1  -7  -1   65.39    5.30
  -7   6  -1   59.19    2.20
   1  -7  -1   68.19    5.60
   6   1  -1   61.69    2.20
  -6  -1   1   59.09    5.70
  -1   7   1   58.49    4.60
  -1   7   1   63.59    5.10
  -6  -1   1   60.19    5.40
  -1   7   1   59.79    2.30
  -6  -1   1   54.89    2.40
   7  -6   1   48.20    6.70
   7  -6   1   59.29    2.30
  -2  -7  -1   63.79    2.70
   9  -2  -1   61.39    2.50
  -2  -7  -1   67.39    7.80
  -2  -7  -1   76.09    7.00
   9  -2  -1   63.09    2.30
  -7   9  -1   68.09    2.60
  -7   9  -1   62.59    5.90
   7  -9   1   56.39    8.50
  -9   2   1   63.19    2.70
  -9   2   1   67.59    6.80
   7  -9   1   62.49    2.70
   2   7   1   68.09    2.60
   7  -9   1   63.19    4.10
  -9   2   1   67.29    6.10
  -5  -7  -1  126.39    4.60
  12  -5  -1  128.69    4.20
  -7  12  -1  124.49   10.00
  -7  12  -1  124.09    4.70
 -12   5   1  129.39    4.40
   7 -12   1  126.89    4.50
   7 -12   1  135.29    8.00
   5   7   1  124.39    4.40
 -12   5   1  107.29    9.20
 -12   5   1  121.99   10.00
 -12   5   1  122.49    4.20
  -7  15  -1   14.20    2.30
  15  -8  -1   15.40    2.00
  -8  -7  -1   13.00    2.20
   8   7   1   15.90    2.20
   7 -15   1   16.10    2.20
 -15   8   1   15.80    2.40
  -4  12  -1    9.80    1.80
  -8  -4  -1    8.90    1.80
  -4  12  -1   16.00    8.60
  -8  -4  -1    9.70    9.60
  12  -8  -1    5.90    1.30
 -12   8   1   10.40    4.40
   8   4   1    9.50    1.50
 -12   8   1    7.50    1.30
   4 -12   1    8.50    1.50
   4 -12   1   12.20    1.70
   4 -12   1    4.10    7.80
   4 -12   1    2.00    6.70
  -8  -1  -1  650.83   21.90
  -8  -1  -1  698.43   17.70
  -1   9  -1  679.53   23.00
   9  -8  -1  657.43   17.70
   9  -8  -1  682.03   19.00
   9  -8  -1  665.13   25.90
  -8  -1  -1  699.33   23.30
  -1   9  -1  698.03   17.50
   1  -9   1  670.03   17.50
   1  -9   1  676.33   22.90
  -9   8   1  680.63   19.80
   1  -9   1  689.73   17.60
   8   1   1  683.23   17.60
  -9   8   1  668.93   17.60
   1  -9   1  670.93   22.80
  -8   2  -1  673.93   17.20
   2   6  -1  673.63   22.10
   6  -8  -1  666.83   17.40
   6  -8  -1  674.73   19.20
   2   6  -1  656.93   17.10
   2   6  -1  685.13   17.50
  -8   2  -1  697.03   21.40
  -8   2  -1  695.53   19.70
   6  -8  -1  705.93   23.90
   8  -2   1  667.43   19.20
  -2  -6   1  675.43   17.50
  -2  -6   1  683.63   22.20
   8  -2   1  690.13   17.40
  -6   8   1  678.63   17.40
  -2  -6   1  684.33   20.20
  -6   8   1  565.74   19.10
   8  -2   1  704.73   21.90
   5   3  -1   66.99    2.30
  -8   5  -1   64.89    4.90
   3  -8  -1   72.39    5.60
   3  -8  -1   64.39    2.40
  -8   5  -1   68.89    2.50
   3  -8  -1   62.79    6.60
   8  -5   1   74.29    7.10
   8  -5   1   66.09    2.40
  -3   8   1   67.29    2.60
  -5  -3   1   61.69    7.00
  -5  -3   1   68.49    6.90
  -5  -3   1   64.49    2.70
  -3   8   1   68.79    5.30
   0  -8  -1   98.69    6.70
  -8   8  -1   99.29    3.30
  -8   8  -1   92.69    6.40
   8   0  -1   89.69    3.10
   0  -8  -1   97.69    3.10
   0  -8  -1   93.19    8.40
   0  -8  -1   98.69    3.20
   8  -8   1   88.79    9.20
  -8   0   1   97.29    3.00
   0   8   1   97.69    3.40
   8  -8   1   91.39    3.30
  -8   0   1   89.59    3.60
   0   8   1  100.19    7.90
  -8   0   1  103.89    7.80
  -8   0   1   92.19    7.40
   0   8   1   90.69    5.60
  -8  11  -1   43.40    6.70
  -3  -8  -1   37.30    8.00
  11  -3  -1   28.60    2.00
  -3  -8  -1   32.90    2.20
  -8  11  -1   30.00    2.20
  11  -3  -1   32.70    1.60
 -11   3   1   31.60    2.10
   8 -11   1   28.50    4.20
   8 -11   1   18.20    9.80
 -11   3   1   29.80    6.20
   3   8   1   26.40    2.10
   8 -11   1   33.40    2.10
 -11   3   1   31.90    1.90
 -11   3   1   36.80    7.00
  -8  14  -1    0.30    1.60
  14  -6  -1    1.00    1.10
  -6  -8  -1   -1.50    1.50
 -14   6   1    1.30    1.50
   8 -14   1   -4.10    5.40
   8 -14   1    0.60    1.40
 -14   6   1    9.30    7.60
   6   8   1    1.10    1.60
 -14   6   1   -0.80    1.30
  -9  -8  -1   35.40    3.50
  -8  17  -1   26.50    3.60
  17  -9  -1   39.10    2.80
   8 -17   1   31.40    3.20
   9   8   1   31.90    2.90
 -17   9   1   31.30    3.10
  -5  14  -1   -0.40    1.60
  14  -9  -1   -0.20    1.20
  -9  -5  -1   -1.50    1.60
   5 -14   1   -0.50    1.40
   9   5   1   -0.40    1.20
 -14   9   1    6.60    7.00
   5 -14   1    1.60    1.50
 -14   9   1    1.90    1.30
  -2  11  -1   75.09   11.00
  11  -9  -1   84.39    5.10
  11  -9  -1   77.19    3.20
  -9  -2  -1   67.99    9.80
  -2  11  -1   81.29    3.30
  -9  -2  -1   75.79    3.40
 -11   9   1   76.79    6.70
 -11   9   1   76.59    3.20
   2 -11   1   67.69   11.20
   2 -11   1   82.69    3.20
   2 -11   1   75.79   11.00
   9   2   1   78.89    3.10
   2 -11   1   75.99    3.20
   8  -9  -1  654.93   24.70
   8  -9  -1  648.74   17.20
   1   8  -1  671.43   23.10
  -9   1  -1  664.23   17.20
   8  -9  -1  677.93   19.00
   1   8  -1  653.53   17.00
  -9   1  -1  644.14   22.00
  -9   1  -1  668.83   20.70
  -1  -8   1  670.73   17.30
  -1  -8   1  677.43   17.00
  -8   9   1  657.73   19.40
  -1  -8   1  636.24   21.10
  -8   9   1  677.83   17.30
   9  -1   1  668.33   17.20
  -1  -8   1  650.33   22.70
  -9   4  -1    0.20    3.10
   5  -9  -1    1.80    5.10
   5  -9  -1    0.00    2.80
   4   5  -1    0.30    0.50
   5  -9  -1   -0.30    0.90
  -9   4  -1    0.40    0.70
  -4  -5   1    1.00    4.20
  -5   9   1    5.30    3.10
   9  -4   1    0.00    0.60
   9  -4   1    2.80    4.10
  -4  -5   1    0.30    1.00
   9  -4   1   -0.60    0.60
  -5   9   1    0.30    1.00
  -4  -5   1   -0.90    4.30
   2  -9  -1   66.49    6.60
   2  -9  -1   63.09    2.30
   2  -9  -1   64.79    6.90
  -9   7  -1   64.39    2.50
  -9   7  -1   60.69    5.60
   7   2  -1   62.69    2.40
   2  -9  -1   62.69    2.40
  -7  -2   1   60.09    8.10
   9  -7   1   56.09    8.30
  -7  -2   1   49.80    6.60
  -2   9   1   64.19    6.70
  -7  -2   1   59.79    2.80
   9  -7   1   64.39    2.60
  -2   9   1   65.09    2.70
  -1  -9  -1  129.69    4.00
  -1  -9  -1  114.89   13.30
  10  -1  -1  122.59    4.20
  -9  10  -1  131.49    4.40
  10  -1  -1  132.39    3.90
  -1  -9  -1  130.29    4.30
  -9  10  -1  122.79    8.10
  -1  -9  -1  139.69    9.50
 -10   1   1  125.79    4.40
   9 -10   1  100.09   14.90
   1   9   1  131.49    4.30
   9 -10   1  132.79    4.40
 -10   1   1  121.79   10.30
 -10   1   1  127.39    9.50
  -9  13  -1    4.40    8.90
  -9  13  -1    0.50    1.80
  13  -4  -1    1.90    0.90
  -4  -9  -1    2.20    1.40
   9 -13   1    0.20    1.30
   4   9   1    1.40    1.50
 -13   4   1   -0.10    1.40
 -13   4   1    3.20    1.40
   9 -13   1    2.80    4.20
 -13   4   1    3.90    7.90
  -9  16  -1   15.60    2.60
  -7  -9  -1   13.80    2.50
  16  -7  -1   14.50    1.80
 -16   7   1   14.90    2.30
 -16   7   1   16.10    2.20
   7   9   1   16.20    2.30
   9 -16   1   16.20    2.30
 -10  -6  -1   34.40    3.40
  16 -10  -1   35.80    2.70
  -6  16  -1   29.40    3.50
   6 -16   1   35.30    3.20
   6 -16   1   33.60    2.60
  10   6   1   38.70    3.00
 -16  10   1   36.10    2.90
  -3  13  -1   48.90    2.90
 -10  -3  -1   52.29    3.10
  13 -10  -1   53.29    2.80
   3 -13   1   53.19    3.10
 -13  10   1   49.80    2.80
 -13  10   1   44.50    7.00
  10   3   1   47.30    2.70
   3 -13   1   31.70    9.80
   3 -13   1   51.79    2.90
 -10   0  -1  427.16   11.60
   0  10  -1  428.76   11.40
 -10   0  -1  406.76   16.70
  10 -10  -1  427.66   11.70
  10 -10  -1  429.46   13.20
   0  10  -1  384.96   20.20
   0 -10   1  434.46   11.40
 -10  10   1  412.26   14.40
   0 -10   1  432.26   11.60
 -10  10   1  431.76   11.70
  10   0   1  427.66   11.50
   0 -10   1  408.86   17.40
   7 -10  -1    2.80    0.90
 -10   3  -1    3.60    1.10
   7 -10  -1   -2.70    5.00
 -10   3  -1    5.70    4.30
 -10   3  -1    0.10    3.50
   3   7  -1    3.40    1.20
   7 -10  -1    2.40    2.80
   3   7  -1   -3.20    4.90
  -3  -7   1    4.10    1.50
  -7  10   1    0.90    3.30
  -3  -7   1    1.70    0.80
  -7  10   1    1.80    1.20
  -3  -7   1   -0.50    3.50
  10  -3   1    0.60    0.60
  10  -3   1    2.30    0.70
  -3  -7   1    3.10    5.10
  -3  -7   1    5.90    5.00
  10  -3   1   -2.10    4.90
   4 -10  -1   16.20    1.60
 -10   6  -1   16.70    3.90
 -10   6  -1   18.30    1.50
   4 -10  -1   19.90    4.30
   6   4  -1   16.10    1.40
   4 -10  -1   22.10    6.30
  -6  -4   1   18.80    1.80
  -6  -4   1   17.20    5.70
  -4  10   1   19.80    1.80
  -6  -4   1   14.70    5.70
  10  -6   1   19.60    6.20
  10  -6   1   15.30    1.50
  -4  10   1   17.40    4.50
   1 -10  -1  127.69    4.10
 -10   9  -1  133.49    4.40
   1 -10  -1  121.59    9.60
   9   1  -1  125.49    4.10
 -10   9  -1  125.29    8.20
   1 -10  -1  110.39   10.30
   1 -10  -1  128.29    4.10
  -9  -1   1  127.39    3.90
  10  -9   1  128.29    4.40
  -1  10   1  140.39    9.80
  -9  -1   1  126.69    4.60
  -1  10   1  131.19    4.40
  -9  -1   1  122.99   11.00
  -9  -1   1  122.39   10.60
  10  -9   1  126.79   15.00
  12  -2  -1   71.99    2.60
  -2 -10  -1   66.69    3.20
 -10  12  -1   69.09    3.30
  12  -2  -1   69.19    3.10
 -10  12  -1   46.40    7.60
  -2 -10  -1   67.69    2.70
  10 -12   1   64.89    3.20
 -12   2   1   79.69   11.90
 -12   2   1   66.69    3.30
   2  10   1   71.09    3.10
  15  -5  -1   28.70    2.20
  -5 -10  -1   29.50    2.80
 -10  15  -1   26.90    3.20
   5  10   1   29.40    2.40
  10 -15   1   26.50    2.70
 -15   5   1   32.70    2.80
  10 -15   1   30.40    8.40
 -15   5   1   29.10    2.80
 -15   5   1   21.70   13.70
  18  -8  -1    2.50    1.60
  -8 -10  -1    0.30    2.40
 -10  18  -1   -0.50    2.70
  10 -18   1    4.20    2.40
 -18   8   1    1.20    2.60
   8  10   1    3.00    2.30
 -11  -7  -1    0.60    2.50
  -7  18  -1   -0.30    2.60
  18 -11  -1   -0.30    1.90
  11   7   1   -4.40    2.10
 -18  11   1    0.30    2.30
  -4  15  -1   63.39    3.50
 -11  -4  -1   54.59    3.50
  15 -11  -1   49.70    3.00
  11   4   1   46.20    2.90
 -15  11   1   52.59    3.30
   4 -15   1   52.09    3.20
   4 -15   1   50.59    3.10
 -11  -1  -1   92.89    4.10
  -1  12  -1   99.79    4.00
  12 -11  -1  102.39    3.90
 -11  -1  -1   94.79   12.70
  12 -11  -1   86.49    5.80
 -12  11   1   98.99    8.50
   1 -12   1   87.39   12.40
  11   1   1   97.89    3.80
 -12  11   1  101.29    4.00
   1 -12   1  104.79    4.20
   1 -12   1  102.79    3.90
   9 -11  -1   74.09    5.40
 -11   2  -1   70.19    8.10
 -11   2  -1   74.59    3.20
   2   9  -1   72.79    3.00
   9 -11  -1   75.69    3.30
  -2  -9   1   75.49    2.90
  11  -2   1   77.79    2.60
  -9  11   1   77.59    7.30
  -2  -9   1   72.99    3.30
  -9  11   1   75.39    3.30
  11  -2   1   75.29    3.10
  -2  -9   1   82.59    8.40
 -11   5  -1   99.09    8.30
   6 -11  -1   95.79    3.60
   6 -11  -1   91.69   11.10
   5   6  -1   95.39    3.30
 -11   5  -1   89.79    3.10
 -11   5  -1   98.79    3.50
   6 -11  -1   93.29    7.00
  -6  11   1   89.39    7.70
  -5  -6   1   90.19    3.80
  -5  -6   1   99.79   12.20
  11  -5   1   97.49    3.30
  11  -5   1  104.69   10.50
  -5  -6   1   95.49    3.10
  -6  11   1   95.69    3.60
  -5  -6   1   88.49   11.30
   3 -11  -1   27.30    6.00
 -11   8  -1   39.30    5.60
 -11   8  -1   30.20    2.00
   3 -11  -1   31.70    1.80
   8   3  -1   32.20    1.90
   3 -11  -1   30.30    2.00
   3 -11  -1   27.70    8.00
  11  -8   1   32.20    2.10
  -3  11   1   38.70    6.30
  -8  -3   1   33.40    2.40
  -8  -3   1   35.70    1.80
  -8  -3   1   25.70    7.50
  11  -8   1   26.60   10.10
  -3  11   1   31.50    2.40
   0 -11  -1   86.19    3.30
  11   0  -1   86.79    3.40
 -11  11  -1   94.19    3.70
   0 -11  -1   89.59    3.50
   0 -11  -1   68.29   11.90
 -11  11  -1   81.69    8.80
 -11   0   1   83.69    3.20
 -11   0   1   82.29   10.70
   0  11   1   89.39    3.60
 -11   0   1   84.99    3.80
  11 -11   1   89.79    3.70
  -3 -11  -1   80.89    3.90
 -11  14  -1   83.29    4.00
  -3 -11  -1   85.09    3.20
  14  -3  -1   84.59    3.10
  11 -14   1   84.29    4.00
 -14   3   1   84.59    3.70
 -14   3   1   84.29   12.30
   3  11   1   78.59    3.70
 -14   3   1   77.89    3.90
  11 -14   1   62.79    7.70
  17  -6  -1   17.40    2.20
 -11  17  -1   12.20    2.20
  -6 -11  -1   14.20    2.50
   6  11   1   12.40    2.30
  11 -17   1   10.20    2.70
 -17   6   1    8.50    2.50
 -17   6   1    8.90    2.40
  -5  17  -1   -1.10    2.20
  17 -12  -1   -0.90    1.50
 -12  -5  -1    1.10    2.20
   5 -17   1   -0.30    2.10
 -17  12   1   -0.80    2.10
  12   5   1   -1.90    1.60
   5 -17   1    1.10    2.30
  -2  14  -1   16.70    2.30
  14 -12  -1   12.80    1.90
 -12  -2  -1   15.70    2.50
  12   2   1   15.80    2.00
 -14  12   1   14.70    2.30
 -14  12   1    3.40    9.10
   2 -14   1   13.90    2.20
   2 -14   1   11.90    2.00
   2 -14   1    7.00   11.30
  11 -12  -1  104.29    6.80
 -12   1  -1  111.89   11.40
  11 -12  -1  101.39    4.10
   1  11  -1  100.59    3.80
 -12   1  -1  101.69    4.10
  -1 -11   1   97.99   11.60
  -1 -11   1  105.69    3.90
 -11  12   1  103.49    4.20
  12  -1   1  100.79    4.00
  -1 -11   1  103.29    4.30
 -11  12   1   83.99    9.40
   8 -12  -1    2.00    3.80
   4   8  -1    6.80    1.30
 -12   4  -1   10.20    1.40
   8 -12  -1    7.20    1.50
  12  -4   1   10.70    1.70
  -4  -8   1    9.90    1.50
  12  -4   1    9.50    7.00
  -8  12   1    6.60    5.70
  -4  -8   1   11.40    2.20
  12  -4   1    9.20    1.30
  -8  12   1    8.40    2.10
   5 -12  -1  119.09   12.70
 -12   7  -1  120.89    3.60
 -12   7  -1  109.79    9.20
   5 -12  -1  127.49    3.80
   7   5  -1  127.89    4.10
 -12   7  -1  123.49    4.30
   5 -12  -1  116.69    8.90
   5 -12  -1  122.09    4.40
  -5  12   1  126.69   10.20
  -5  12   1  127.39    4.60
  12  -7   1  122.79    4.20
  -7  -5   1  118.09    3.80
  -7  -5   1  122.39    4.70
   2 -12  -1   72.09    3.00
   2 -12  -1   66.49    3.00
 -12  10  -1   69.29    3.10
   2 -12  -1   50.89    8.70
  10   2  -1   67.09    3.00
 -12  10  -1   62.89   10.20
  -2  12   1   62.29   11.00
 -10  -2   1   65.09    3.60
  -2  12   1   71.59    3.40
  12 -10   1   68.29    3.10
 -10  -2   1   69.29    2.70
 -12  13  -1    3.90    1.60
  13  -1  -1    3.10    1.50
  -1 -12  -1    4.50    1.70
  -1 -12  -1    2.10    1.40
  12 -13   1    3.50    1.70
 -13   1   1    2.60   14.60
 -13   1   1    3.60    1.30
   1  12   1   10.20    2.20
 -13   1   1    3.20    1.80
 -12  16  -1   31.30    3.50
  -4 -12  -1   32.50    3.30
  16  -4  -1   29.90    2.30
  12 -16   1   34.80    3.20
   4  12   1   32.10    2.80
 -16   4   1   35.30    3.10
 -16   4   1   32.30    3.30
  16 -13  -1    7.50    2.00
  -3  16  -1   13.70    2.90
 -13  -3  -1    9.30    2.60
 -16  13   1    8.20    2.20
  13   3   1    9.10    2.00
   3 -16   1   11.50    2.30
   3 -16   1   11.30    2.30
   0  13  -1    2.60    1.90
 -13   0  -1    0.80    1.70
 -13   0  -1   13.30   16.80
  13 -13  -1    2.30    1.50
   0 -13   1    2.00    1.50
   0 -13   1  -15.50    9.50
 -13  13   1    3.30    8.00
  13   0   1   -0.40    1.50
 -13  13   1    3.90    2.00
   0 -13   1    2.10    1.90
  10 -13  -1   52.69    3.00
 -13   3  -1   57.09    8.50
   3  10  -1   50.29    2.80
  10 -13  -1   46.80    6.50
 -13   3  -1   49.80    2.80
  -3 -10   1   53.09    2.60
  13  -3   1   50.29    2.10
  -3 -10   1   49.70    3.10
  13  -3   1   48.70    2.80
 -10  13   1   50.49    8.90
 -10  13   1   47.70    3.20
   7 -13  -1  206.88    6.50
 -13   6  -1  205.98    6.40
 -13   6  -1  197.08    5.90
   7 -13  -1  178.48   11.20
   6   7  -1  208.28    6.20
  -7  13   1  202.58    6.60
  -6  -7   1  205.28    5.80
  13  -6   1  215.48    6.20
  -6  -7   1  202.18    6.90
  -7  13   1  205.68   12.80
   4 -13  -1  -14.80    8.30
 -13   9  -1    1.70    1.20
   4 -13  -1    1.90    1.50
   9   4  -1   -0.20    0.90
   4 -13  -1    1.00    1.00
  13  -9   1    0.80    1.50
  -4  13   1   -0.80    8.00
  -4  13   1    3.20    1.90
  -9  -4   1    3.90    1.60
  -9  -4   1    0.20    0.90
  12   1  -1    3.20    1.30
   1 -13  -1    3.00    1.40
 -13  12  -1    4.20    1.70
   1 -13  -1    5.50    1.60
   1 -13  -1   -1.60    9.60
  -1  13   1    4.60    1.90
  13 -12   1    3.10    1.60
 -12  -1   1    3.90    2.10
 -12  -1   1    3.50    1.30
  15  -2  -1   51.89    3.20
  -2 -13  -1   47.30    3.30
 -13  15  -1   42.70    3.50
  -2 -13  -1   51.89    3.10
 -15   2   1   48.20    3.30
 -15   2   1   44.70    3.70
   2  13   1   45.50    3.40
 -15   2   1   46.60    3.00
  13 -15   1   46.90    3.30
 -13  18  -1    2.50    2.70
  -5 -13  -1    1.00    2.60
 -18   5   1   -1.50    2.50
 -18   5   1    1.40    2.50
   5  13   1    4.30    2.00
  13 -18   1   -0.20    2.40
 -18   5   1   -2.10    2.60
  18 -14  -1    4.30    2.40
   4 -18   1    3.70    2.70
   4 -18   1   -2.30    2.90
 -14  -1  -1    6.30    2.40
  -1  15  -1    2.70    2.40
  15 -14  -1    7.60    2.10
   1 -15   1    6.80    2.00
   1 -15   1    4.10    2.00
  14   1   1    2.40    1.50
 -15  14   1    6.10    2.40
 -14   2  -1   16.00    2.40
  12 -14  -1    8.70    6.70
   2  12  -1   18.90    2.50
  12 -14  -1   16.50    2.50
 -14   2  -1    6.10   10.70
  -2 -12   1    9.30    2.10
 -12  14   1   16.90    2.70
  -2 -12   1   16.60    2.40
  14  -2   1   13.30    2.10
 -12  14   1   -2.90    7.90
  14  -2   1   14.90    1.40
 -14   5  -1    0.40    1.50
   9 -14  -1    1.70    1.50
 -14   5  -1   -1.30    1.40
   9 -14  -1    6.50    5.00
   5   9  -1    2.90    1.30
  -5  -9   1   -0.40    1.50
  -5  -9   1   -1.10    1.30
  14  -5   1    1.40    1.10
  -9  14   1   -1.10    1.70
  -9  14   1    5.40    8.80
   8   6  -1   -1.30    1.20
 -14   8  -1   -1.10    1.20
 -14   8  -1    0.70    1.00
   6 -14  -1   -0.30    1.40
  -8  -6   1    0.20    1.50
  14  -8   1   -0.60    1.20
  -6  14   1    2.00    8.20
  -6  14   1    2.40    1.90
  -8  -6   1    1.20    1.30
   3 -14  -1   79.29    3.40
   3 -14  -1   73.49   12.40
 -14  11  -1   83.29    3.80
   3 -14  -1   79.79    3.70
  11   3  -1   79.69    3.40
  14 -11   1   84.29    3.80
 -11  -3   1   78.19    3.10
  -3  14   1   82.59    4.10
 -11  -3   1   79.69    4.10
   0 -14  -1   20.90    2.70
  14   0  -1   21.30    2.40
 -14  14  -1   24.70    2.80
   0 -14  -1   21.60    2.70
   0  14   1   23.80    3.00
 -14   0   1   24.60    2.40
 -14   0   1   21.70    3.00
  14 -14   1   21.50    3.00
  -3 -14  -1    7.30    2.40
 -14  17  -1   -1.30    3.10
  14 -17   1   -1.70    2.20
 -17   3   1    2.50    2.40
 -17   3   1    3.70    2.60
   3  14   1    1.70    2.10
 -17   3   1    5.30    2.40
  17 -15  -1    1.90    2.40
  -2  17  -1    0.60    2.70
 -15  -2  -1    3.20    2.90
   2 -17   1    2.20    2.50
  15   2   1    0.80    2.10
 -17  15   1    0.90    2.90
   2 -17   1   -0.40    2.30
  14 -15  -1    4.40    2.00
   1  14  -1    9.30    2.30
 -15   1  -1    4.00    2.30
  -1 -14   1    4.10    2.00
  15  -1   1    6.70    1.90
 -14  15   1    4.90    2.50
  -1 -14   1    8.00    2.30
 -15   4  -1   51.89    3.20
  11 -15  -1   57.19    3.50
 -15   4  -1   52.39    3.20
   4  11  -1   54.99    2.90
  11 -15  -1   38.80   10.80
  15  -4   1   52.39    3.30
 -11  15   1   54.29    3.80
  -4 -11   1   48.50    3.60
 -11  15   1   45.40   14.70
  15  -4   1   56.99    2.50
  -4 -11   1   61.09    3.10
   8 -15  -1   12.90    2.10
 -15   7  -1   17.30    1.90
   7   8  -1   13.80    2.20
 -15   7  -1   13.30    2.10
  -7  -8   1   14.10    2.00
  -7  -8   1   12.20    2.20
  -8  15   1   13.60    2.20
  -8  15   1   18.60   10.70
  15  -7   1   14.20    1.70
 -15  10  -1   29.20    2.70
   5 -15  -1   27.40    2.90
  10   5  -1   30.40    2.30
   5 -15  -1   31.70    2.40
  15 -10   1   28.70    2.50
 -10  -5   1   33.40    3.10
  -5  15   1   26.30    2.80
   2 -15  -1   43.80    3.00
 -15  13  -1   50.19    3.40
   2 -15  -1   47.20    3.40
  13   2  -1   43.40    3.20
  15 -13   1   48.20    3.40
 -13  -2   1   48.40    3.60
  -2  15   1   49.80    3.40
 -15  16  -1    3.70    2.90
  -1 -15  -1    3.50    3.30
  -1 -15  -1    2.40    2.20
  16  -1  -1    6.30    2.30
  15 -16   1    1.30    2.50
 -16   1   1   10.70    5.10
   1  15   1    4.40    2.60
 -16   1   1    6.30    2.70
  16 -16  -1   -1.10    2.00
 -16   0  -1    0.60    2.70
   0  16  -1    3.00    2.70
 -16  16   1   -0.40    2.70
  16   0   1    2.30    2.50
   0 -16   1   -2.00    2.40
   0 -16   1   -1.40    2.40
  13 -16  -1    9.50    1.90
 -16   3  -1    8.80    2.20
   3  13  -1    9.30    2.00
 -13  16   1   11.40    2.80
  -3 -13   1    9.70    2.10
  -3 -13   1   12.40    2.50
  16  -3   1    7.90    2.10
  10 -16  -1   35.50    3.30
 -16   6  -1   30.40    2.80
   6  10  -1   30.20    2.70
 -16   6  -1   33.40    3.00
  -6 -10   1   30.30    2.70
  16  -6   1   30.50    2.30
  -6 -10   1   34.00    3.30
 -10  16   1   34.80    3.20
 -16   9  -1   16.20    2.50
   7 -16  -1   12.90    2.20
   9   7  -1   16.60    2.50
  -9  -7   1   16.70    2.40
  -7  16   1   16.40    2.60
  16  -9   1   14.20    1.90
   4 -16  -1   33.70    2.90
 -16  12  -1   32.10    2.80
   4 -16  -1   33.00    3.00
  12   4  -1   36.00    2.80
  -4  16   1   30.40    3.50
 -12  -4   1   33.70    3.60
  16 -12   1   30.00    2.80
 -16  15  -1    3.10    2.20
   1 -16  -1    7.00    2.30
  15   1  -1    6.30    1.80
   1 -16  -1    4.00    2.40
  16 -15   1   11.70    3.00
 -15  -1   1    0.70    2.80
  -1  16   1    5.40    2.80
  15 -17  -1    2.10    2.50
   2  15  -1   -1.10    2.90
 -17   2  -1    0.20    2.40
  -2 -15   1    6.90    2.70
 -15  17   1    5.50    2.90
  17  -2   1   -1.90    2.00
  -2 -15   1    1.10    3.00
  12 -17  -1   -0.10    2.50
   5  12  -1    1.20    1.90
 -17   5  -1    1.10    2.10
 -17   5  -1   -3.40    2.10
  17  -5   1    4.30    1.60
 -12  17   1    1.20    2.40
  -5 -12   1    3.80    3.00
  -5 -12   1    0.20    2.30
 -17   8  -1   23.30    2.60
   9 -17  -1   34.70    3.30
   8   9  -1   30.50    2.90
 -17   8  -1   36.40    3.50
  -8  -9   1   30.60    3.50
  17  -8   1   33.00    2.70
  -9  17   1   31.00    3.70
  11   6  -1    9.90    2.20
 -17  11  -1    7.20    2.10
   6 -17  -1   12.40    2.50
  -6  17   1   11.90    2.50
  17 -11   1   10.70    2.00
 -11  -6   1   13.00    3.00
  14   3  -1    8.90    2.30
 -17  14  -1    4.00    2.20
   3 -17  -1    4.80    2.60
   3 -17  -1    2.30    2.30
  -3  17   1    5.60    2.40
  17 -14   1    4.40    2.00
 -14  -3   1    0.10    3.00
  14 -18  -1    5.20    2.50
  -4 -14   1    1.30    2.80
 -18   7  -1    3.20    2.40
 -18   7  -1   -0.30    2.60
   7  11  -1    2.40    2.20
  11 -18  -1   -2.00    2.50
  18  -7   1    0.00    1.60
  -7 -11   1    4.50    2.90
 -11  18   1    1.90    2.40
  10   8  -1    2.00    2.10
 -18  10  -1    2.00    2.30
   8 -18  -1    4.70    2.40
  18 -10   1    1.50    1.90
 -10  -8   1    3.30    2.80
  -8  18   1    4.00    3.00
   5 -18  -1    2.40    2.50
  13   5  -1    3.00    2.20
 -18  13  -1    4.60    2.50
  18 -13   1    2.90    1.90
 -13  -5   1    1.00    3.20
  -5  18   1    1.40    3.20
  -1   1  -2 6616.94  160.88
   0  -1  -2 6521.25  161.18
   0  -1  -2 6508.65  160.58
   1   0  -2 6448.85  161.28
  -1   1  -2 6641.14  161.18
   1   0  -2 6765.42  161.08
   0   1   2 6435.26  161.18
   1  -1   2 6308.77  160.78
   0   1   2 6205.08  160.58
  -1   0   2 6706.13  160.98
   1  -1   2 6442.36  161.18
   1  -1   2 6731.73  162.48
  -2   0  -2  298.47    9.70
   0   2  -2  318.07    9.70
   0   2  -2  296.37    9.50
   2  -2  -2  303.17    9.20
  -2   0  -2  317.97    9.30
  -2   0  -2  310.77    8.90
   0  -2   2  317.77    9.80
  -2   2   2  297.77    9.20
   0  -2   2  309.87    9.60
   2   0   2  309.77    9.70
   0  -2   2  321.17   10.60
   2   0   2  307.47    9.00
   2   0   2  301.47    9.40
   3  -1  -2  188.28    6.50
  -2   3  -2  183.68    6.60
   3  -1  -2  189.68    6.20
  -1  -2  -2  184.88    6.40
  -2   3  -2  189.18    6.20
  -2   3  -2  186.88    7.70
  -1  -2  -2  185.08    6.60
   1   2   2  177.48    6.40
   2  -3   2  184.38    7.70
   2  -3   2  181.88    6.50
  -3   1   2  184.78    6.40
   1   2   2  178.38    6.60
   2  -3   2  186.28    6.20
  -3   1   2  180.28    6.10
  -1   4  -2  601.44   17.50
   4  -3  -2  576.54   16.10
  -3  -1  -2  567.04   17.00
  -1   4  -2  562.44   16.80
  -3  -1  -2  574.04   16.40
   1  -4   2  593.84   17.00
  -4   3   2  556.84   16.00
   3   1   2  573.54   16.00
   3   1   2  585.24   16.80
   1  -4   2  595.04   18.10
   1  -3  -2  184.68    6.40
  -3   2  -2  178.78    6.40
   2   1  -2  187.88    6.80
   2   1  -2  184.28    6.80
  -3   2  -2  179.88    5.30
  -3   2  -2  177.68    7.40
   3  -2   2  184.88    6.50
  -1   3   2  178.98    6.60
  -2  -1   2  180.78    6.60
  -2  -1   2  197.18    7.20
   3  -2   2  181.38    5.30
   3  -2   2  180.98    7.50
  -3   5  -2  344.87   11.30
  -2  -3  -2  355.26   11.20
  -3   5  -2  315.97   10.20
  -2  -3  -2  343.87   11.10
  -5   2   2  336.57   10.30
  -5   2   2  333.07   10.50
   3  -5   2  334.37   12.80
  -5   2   2  269.67   10.70
   3  -5   2  328.87   10.50
   6  -4  -2  717.73   19.80
   6  -4  -2  694.13   19.50
  -2   6  -2  726.63   21.40
   6  -4  -2  691.43   17.90
  -4  -2  -2  715.83   20.80
  -4  -2  -2  732.43   21.50
  -4  -2  -2  675.03   17.90
  -6   4   2  705.43   17.90
   4   2   2  676.73   17.90
   2  -6   2  683.93   18.00
   2  -6   2  711.33   20.90
   2  -6   2  727.73   22.80
  -6   4   2  726.13   19.10
   1   3  -2  578.34   17.60
  -4   1  -2  591.24   17.00
  -4   1  -2  598.24   15.80
   3  -4  -2  585.74   16.50
  -4   1  -2  566.24   17.30
  -1  -3   2  594.84   17.90
  -1  -3   2  576.34   17.40
   4  -1   2  600.34   17.60
   4  -1   2  567.14   15.90
  -4   4  -2  166.58    6.60
   0  -4  -2  167.38    6.20
   0  -4  -2  170.58    6.40
   0  -4  -2  164.68    6.80
  -4   0   2  163.08    6.80
  -4   0   2  163.78    6.60
  -4   0   2  160.78    7.00
   4  -4   2  168.78    8.40
   0   4   2  171.88    6.60
  -3  -4  -2  125.39    7.40
  -4   7  -2  129.99    7.00
  -3  -4  -2  129.99    7.10
  -4   7  -2  131.69    3.80
   7  -3  -2  129.29    3.90
  -3  -4  -2  130.19    4.00
  -7   3   2  131.59    6.60
  -7   3   2  127.09    3.80
   4  -7   2  133.89    8.90
  -7   3   2  134.79    6.10
   4  -7   2  131.19    6.30
   3   4   2  123.29    3.90
   4  -7   2  125.09    4.00
  -5  -3  -2  308.57   12.50
  -5  -3  -2  289.87   12.10
   8  -5  -2  311.27   10.40
  -3   8  -2  299.97    8.10
   8  -5  -2  302.87    8.30
  -5  -3  -2  292.27    8.30
  -3   8  -2  317.57   12.50
  -3   8  -2  309.67    8.20
   3  -8   2  307.77   11.80
   3  -8   2  293.57    8.30
  -8   5   2  299.47    8.20
  -8   5   2  306.77    9.90
   3  -8   2  294.87   13.70
   5   3   2  301.17    8.20
   0   5  -2   70.69    2.50
   5  -5  -2   67.99    3.80
  -5   0  -2   68.09    4.20
  -5   0  -2   71.09    4.70
   0   5  -2   72.59    5.30
   5  -5  -2   68.89    2.40
  -5   0  -2   71.09    2.40
  -5   0  -2   68.89    4.30
   0  -5   2   69.99    5.30
   5   0   2   72.79    4.50
   0  -5   2   64.39    5.20
   0  -5   2   69.69    2.40
   5   0   2   70.39    2.40
  -5   5   2   68.89    2.40
   5   0   2   67.79    4.20
  -5   3  -2  349.57   11.20
   2  -5  -2  347.87   11.20
   2  -5  -2  335.37    9.90
   3   2  -2  350.36   11.90
  -2   5   2  338.67   12.20
   5  -3   2  346.87   12.60
  -3  -2   2  313.27   11.60
  -5   6  -2  110.79    3.20
  -1  -5  -2  103.79    5.90
   6  -1  -2   98.09    3.10
  -1  -5  -2  101.99    3.20
  -1  -5  -2   99.29    6.10
  -5   6  -2   99.39    5.70
  -6   1   2  105.09    5.60
   1   5   2  100.49    3.30
  -6   1   2  109.29    6.20
   5  -6   2   95.09    3.30
   5  -6   2  105.29    7.90
  -5   9  -2   58.69    6.50
  -5   9  -2   57.29    2.40
  -4  -5  -2   57.09    6.50
  -4  -5  -2   56.39    2.50
   9  -4  -2   61.49    2.40
  -4  -5  -2   62.59    7.30
  -9   4   2   63.29    5.00
   5  -9   2   68.09    9.00
   4   5   2   60.49    2.50
   5  -9   2   63.19    5.60
  -9   4   2   57.89    5.80
   5  -9   2   57.39    2.50
  -9   4   2   60.39    2.40
  -6  -4  -2   19.60    5.80
  10  -6  -2   16.30    1.50
  -4  10  -2   17.90    5.70
  -6  -4  -2   17.80    1.80
  -6  -4  -2   11.90    6.60
  -4  10  -2   18.40    1.70
  -4  10  -2   19.10    1.60
 -10   6   2   16.80    4.20
 -10   6   2   18.10    1.50
   6   4   2   14.80    1.40
 -10   6   2   26.00    4.00
   4 -10   2   21.10    6.60
   4 -10   2   20.20    4.80
   4 -10   2   18.70    1.80
  -1   7  -2  213.58   10.10
  -6  -1  -2  215.28    6.20
   7  -6  -2  216.58    6.20
  -6  -1  -2  220.38    9.40
   7  -6  -2  221.98    7.90
  -1   7  -2  214.38    6.10
  -7   6   2  212.98    6.10
   1  -7   2  213.28    6.10
   1  -7   2  219.48   10.70
   6   1   2  216.28    6.10
   1  -7   2  224.98   10.00
  -7   6   2  220.88    7.10
  -6   2  -2  708.43   20.50
   4  -6  -2  718.33   19.80
   2   4  -2  680.53   17.70
   4  -6  -2  691.33   17.60
   2   4  -2  714.23   21.50
   6  -2   2  672.23   17.60
  -4   6   2  685.33   17.70
  -2  -4   2  622.84   20.70
  -2  -4   2  707.43   21.50
   6  -2   2  728.93   21.70
  -6   5  -2   94.09    3.00
   1  -6  -2   99.39    5.80
   1  -6  -2  104.19    5.10
   5   1  -2   97.09    3.30
  -6   5  -2   98.29    5.20
  -5  -1   2   98.89    6.10
  -1   6   2  108.39    5.70
  -1   6   2   96.29    3.20
   6  -5   2  106.79    7.70
   6  -5   2   95.59    3.20
  -5  -1   2   99.69    6.30
  -6   8  -2  290.27    7.80
  -2  -6  -2  296.77   12.60
  -6   8  -2  287.17    9.90
   8  -2  -2  285.57    7.90
   8  -2  -2  283.47    7.70
  -6   8  -2  288.57   11.30
  -2  -6  -2  288.37    7.90
  -2  -6  -2  292.87   11.90
   6  -8   2  289.37   14.80
   2   6   2  283.57    7.90
   6  -8   2  289.17    8.00
   6  -8   2  290.97    9.70
  -8   2   2  279.87    7.80
  -8   2   2  285.37   11.20
  -8   2   2  294.47   11.70
  -5  -6  -2  385.76   17.70
  -6  11  -2  407.96   16.90
  -5  -6  -2  429.06   11.60
  -6  11  -2  435.06   11.40
  -6  11  -2  432.86   11.00
  11  -5  -2  427.36   11.30
  -5  -6  -2  399.86   19.30
 -11   5   2  441.86   11.20
 -11   5   2  407.16   15.20
   6 -11   2  418.96   11.50
 -11   5   2  425.26   16.00
 -11   5   2  423.36   11.40
   5   6   2  417.66   11.40
   6 -11   2  422.16   15.40
   6 -11   2  381.56   20.70
  12  -7  -2  272.97    7.90
  -5  12  -2  278.57    7.90
  -7  -5  -2  272.27    8.10
  -5  12  -2  291.57    7.70
 -12   7   2  262.27   12.40
   5 -12   2  232.48   20.50
   5 -12   2  272.77    8.10
 -12   7   2  271.47    7.90
 -12   7   2  266.37   11.60
   5 -12   2  264.17   13.50
   7   5   2  271.07    8.00
   9  -7  -2   90.39    5.30
   9  -7  -2   84.59    3.10
  -2   9  -2   93.89    3.20
  -7  -2  -2   73.69    7.80
  -2   9  -2   83.99    3.00
  -2   9  -2   85.69    7.90
  -7  -2  -2   77.39    7.30
  -7  -2  -2   81.49    3.20
   2  -9   2   91.79    8.80
  -9   7   2   84.29    4.80
  -9   7   2   88.59    3.20
   2  -9   2   84.59    7.90
   7   2   2   83.99    3.10
   2  -9   2   86.59    3.10
  -7   1  -2  208.78    9.60
   1   6  -2  226.28   10.50
  -7   1  -2  207.38    5.90
   6  -7  -2  194.58   11.00
  -7   1  -2  220.68    8.20
   1   6  -2  216.58    6.20
   6  -7  -2  206.88    6.10
   6  -7  -2  211.48    7.90
  -6   7   2  208.38    6.00
  -1  -6   2  218.08   10.40
   7  -1   2  217.48    6.00
  -1  -6   2  214.78    6.00
  -1  -6   2  216.58    9.90
   3  -7  -2  133.19    8.00
   3  -7  -2  136.89    6.70
   3  -7  -2  127.09    4.00
   3  -7  -2  137.09    5.50
   4   3  -2  129.19    7.50
  -7   4  -2  137.49    6.60
   4   3  -2  131.09    4.20
   7  -4   2  133.89    3.90
   7  -4   2  130.19    3.90
  -4  -3   2  126.79    8.20
  -3   7   2  135.79    6.00
  -3   7   2  130.89    4.10
   7  -4   2  140.09    8.60
   0  -7  -2  125.69    7.50
   7   0  -2  118.79    4.00
   0  -7  -2  106.89    6.90
  -7   7  -2  123.49    3.80
   7   0  -2  120.39    3.60
   0  -7  -2  122.39    3.80
  -7   7  -2  131.79    6.90
   7  -7   2  121.89    9.20
  -7   0   2  123.79    7.30
  -7   0   2  125.39    3.70
   0   7   2  114.69    3.90
  -7   0   2  129.29    7.90
   7  -7   2  121.79    3.90
   0   7   2  118.09    6.20
  -3  -7  -2   61.79    8.50
  -3  -7  -2   62.99    2.80
  -7  10  -2   66.79    8.00
  -3  -7  -2   69.29    7.10
  10  -3  -2   63.49    2.50
  -7  10  -2   64.89    2.70
 -10   3   2   68.59    6.40
   7 -10   2   65.59    2.80
 -10   3   2   62.49    2.80
 -10   3   2   63.09    2.60
   3   7   2   62.19    2.70
   7 -10   2   61.29    5.40
   7 -10   2   54.69    9.30
 -10   3   2   66.89    8.30
  13  -6  -2  248.28    7.10
  -7  13  -2  243.98    6.90
  -6  -7  -2  247.98    7.60
  -7  13  -2  243.48    7.30
 -13   6   2  226.48   12.50
 -13   6   2  241.88    7.30
 -13   6   2  240.58   13.90
   6   7   2  239.58    7.30
 -13   6   2  229.58    6.90
   7 -13   2  237.78   12.30
   7 -13   2  239.48    7.40
  -8  -6  -2    2.00    1.60
  -6  14  -2    3.30    1.80
  14  -8  -2    1.80    1.20
 -14   8   2    3.40    1.50
 -14   8   2    4.10    6.10
 -14   8   2   -6.70    7.20
   6 -14   2    0.10    1.50
   6 -14   2    2.10    1.50
   8   6   2    1.00    1.40
   6 -14   2   19.20    7.90
  -8  -3  -2   21.70    7.20
  -3  11  -2   31.30    2.20
  11  -8  -2   29.00    4.20
  -8  -3  -2   25.40    2.10
  11  -8  -2   25.70    1.90
  -3  11  -2   22.90    8.80
  -3  11  -2   28.40    2.20
   3 -11   2   32.20    8.40
   3 -11   2   28.40    2.20
   3 -11   2   31.40    7.00
 -11   8   2   26.40    2.00
   8   3   2   26.80    2.00
 -11   8   2   32.30    4.50
   8  -8  -2   55.19    2.40
   0   8  -2   54.69    2.20
   8  -8  -2   51.79    4.60
  -8   0  -2   51.59    2.40
  -8   0  -2   53.59    6.30
   0   8  -2   59.19    7.40
   0   8  -2   56.89    2.60
   8  -8  -2   53.99    8.60
  -8   0  -2   59.89    6.20
   8   0   2   54.39    2.30
   0  -8   2   55.89    2.40
  -8   8   2   53.99    2.40
   0  -8   2   45.50    6.90
   8   0   2   59.59    5.10
   0  -8   2   49.50    7.30
   5  -8  -2  281.17    8.10
  -8   3  -2  286.37    7.80
   5  -8  -2  281.97   13.70
   3   5  -2  297.67    8.30
   5  -8  -2  299.27   10.60
   3   5  -2  300.87   12.60
  -8   3  -2  296.57   11.60
  -5   8   2  304.77    8.20
  -3  -5   2  303.37    7.90
   8  -3   2  291.77   12.60
  -3  -5   2  305.47   11.80
   8  -3   2  296.17    8.10
  -3  -5   2  297.47   12.90
   2  -8  -2  288.77    7.60
   6   2  -2  283.57    7.70
   2  -8  -2  272.97   11.90
   6   2  -2  286.77    8.10
  -8   6  -2  281.97    7.80
  -8   6  -2  289.57   11.10
   2  -8  -2  284.67   11.40
   2  -8  -2  285.27    7.70
  -6  -2   2  293.77    7.70
  -6  -2   2  288.67   12.60
  -6  -2   2  290.77   12.80
  -2   8   2  275.57    7.90
  -2   8   2  295.77   11.00
   8  -6   2  289.37   14.20
   8  -6   2  283.17    7.80
   9  -1  -2  242.58    6.90
  -8   9  -2  241.78   11.10
  -1  -8  -2  248.48   12.30
  -1  -8  -2  255.87    7.20
  -1  -8  -2  243.18   11.80
  -8   9  -2  259.77    7.10
   8  -9   2  259.37   15.40
   1   8   2  250.47    7.20
  -9   1   2  245.98   12.30
  -9   1   2  244.78   11.70
  -9   1   2  262.27    7.10
   8  -9   2  245.88    7.20
  -9   1   2  247.58    7.30
  -4  -8  -2   11.60    1.70
  12  -4  -2    9.40    1.40
  -8  12  -2    0.80    7.00
  -8  12  -2   10.80    2.20
   8 -12   2   10.30    1.50
 -12   4   2    9.00    1.50
 -12   4   2   13.60    1.90
   8 -12   2    8.70    4.20
 -12   4   2   12.60    6.60
 -12   4   2    1.30    5.50
   4   8   2    9.70    1.60
  -7  -8  -2   14.20    2.20
  15  -7  -2   16.30    2.00
  -8  15  -2   15.80    2.60
 -15   7   2   17.30    2.30
   7   8   2   12.00    1.80
   8 -15   2   25.40    9.40
 -15   7   2   15.30    2.40
   8 -15   2   18.00    2.50
 -15   7   2   14.90   12.90
  -7  16  -2    6.80    2.30
  16  -9  -2    8.90    1.80
  -9  -7  -2    8.90    2.10
 -16   9   2    8.40    2.00
   7 -16   2    9.70    2.00
   7 -16   2   10.90    2.60
   9   7   2    9.00    1.90
  -4  13  -2   -1.60    1.60
  -9  -4  -2   -1.80    1.50
  13  -9  -2    0.80    1.10
 -13   9   2   -0.10    1.40
 -13   9   2    1.90    4.90
   9   4   2    0.40    1.20
   4 -13   2    0.30    1.60
 -13   9   2    1.40    5.30
   4 -13   2   -1.40    1.40
  -9  -1  -2   11.60    5.90
  10  -9  -2   13.60    3.30
  -1  10  -2   11.80    1.70
  10  -9  -2   11.60    1.60
  -1  10  -2   11.50    1.70
  -9  -1  -2    9.40    1.50
  -1  10  -2   13.70    8.70
  -9  -1  -2    5.60    3.70
 -10   9   2   12.10    3.80
   9   1   2    9.40    1.50
   1 -10   2   18.20    6.90
   1 -10   2   12.30    1.60
   1 -10   2   14.80    6.10
 -10   9   2   12.30    1.70
   7  -9  -2   83.09    9.80
   2   7  -2   84.29    3.20
   2   7  -2   84.69    2.80
   7  -9  -2   84.89    3.20
  -9   2  -2   85.09    3.00
   7  -9  -2   90.59    5.40
  -9   2  -2   73.79    7.10
   2   7  -2   88.79    8.70
  -9   2  -2   64.69    5.40
   9  -2   2   82.89    3.00
   9  -2   2   80.49    7.40
  -7   9   2   85.09    3.20
  -2  -7   2   82.99    7.10
  -2  -7   2   85.09    3.00
  -2  -7   2   79.49    8.40
  -9   5  -2   53.69    5.50
  -9   5  -2   59.49    2.10
   5   4  -2   61.69    2.20
   4  -9  -2   65.29    5.90
   4  -9  -2   59.69    2.50
   4  -9  -2   54.49    8.10
  -9   5  -2   57.69    2.40
   5   4  -2   60.19    2.70
  -5  -4   2   63.69    2.20
   9  -5   2   47.60    7.10
   9  -5   2   58.59    2.30
  -4   9   2   61.69    5.10
  -4   9   2   59.59    2.60
  -5  -4   2   67.69    8.30
  -5  -4   2   71.69    7.60
   1  -9  -2  261.07    7.10
   1  -9  -2  258.17   11.10
   1  -9  -2  254.07    7.00
  -9   8  -2  251.67   11.10
  -9   8  -2  255.57    7.20
   1  -9  -2  248.48   12.10
   8   1  -2  245.38    7.00
  -8  -1   2  252.67    7.50
  -1   9   2  260.27    7.40
   9  -8   2  257.37   15.00
   9  -8   2  251.57    7.30
  -8  -1   2  261.17    7.00
  -8  -1   2  242.98   12.10
  -8  -1   2  252.87   13.20
  -9  11  -2  137.99    4.60
  11  -2  -2  143.49    4.30
  -9  11  -2  111.99   10.00
  -2  -9  -2  144.99    4.70
  -2  -9  -2  122.49   10.70
 -11   2   2  138.49   10.70
   2   9   2  132.19    4.60
 -11   2   2  136.79    4.50
   9 -11   2  135.49    4.70
 -11   2   2  139.79   12.30
 -11   2   2  145.09    4.90
  14  -5  -2    5.90    1.30
  -5  -9  -2    2.80    1.70
  -9  14  -2    5.80    1.80
   5   9   2    3.00    1.40
 -14   5   2    4.20    1.60
 -14   5   2    6.80    1.70
   9 -14   2    9.70    5.10
   9 -14   2    3.60    1.60
 -14   5   2    3.50   10.00
  17  -8  -2   19.80    2.40
  -8  -9  -2   24.50    3.50
  -9  17  -2   11.50    2.70
   9 -17   2   16.10    2.70
 -17   8   2   13.20    2.30
   8   9   2   16.90    2.70
 -17   8   2   12.40    3.40
  -8  18  -2   21.10    3.50
  18 -10  -2   16.00    2.30
 -10  -8  -2   17.20    3.30
  10   8   2   24.40    3.20
   8 -18   2   20.90    3.00
 -18  10   2   11.00    2.50
 -10  -5  -2   20.40    2.90
  -5  15  -2   19.70    2.70
  15 -10  -2   22.70    2.30
   5 -15   2   22.80    2.70
 -15  10   2   21.30    2.60
 -15  10   2   13.30   10.30
   5 -15   2   17.30    2.60
  10   5   2   19.30    2.60
  12 -10  -2    1.50    1.20
  -2  12  -2    1.30    1.70
 -10  -2  -2    3.40    8.00
 -10  -2  -2    2.90    1.70
  12 -10  -2    4.60    3.90
  10   2   2   -0.40    1.00
   2 -12   2    4.30    1.50
 -12  10   2    0.70    1.20
   2 -12   2    1.20    1.50
 -12  10   2    0.20    4.50
   2 -12   2   -0.80    8.10
   9 -10  -2   13.60    3.50
   1   9  -2    8.80    1.70
   9 -10  -2    0.20    6.30
   1   9  -2   10.50    1.50
 -10   1  -2   14.20    5.40
 -10   1  -2   12.20    1.50
   9 -10  -2    8.50    1.40
   1   9  -2    4.40    5.10
  -1  -9   2   10.80    5.60
  10  -1   2   10.60    5.20
  10  -1   2    9.80    1.50
  -1  -9   2   10.80    1.40
  -9  10   2   12.10    1.80
  -9  10   2   12.90    3.80
  -1  -9   2   18.80    9.60
   4   6  -2   16.00    1.30
   4   6  -2   18.90    1.80
   6 -10  -2   15.20    6.50
   6 -10  -2   13.80    1.60
 -10   4  -2   15.00    1.40
   6 -10  -2   19.90    4.00
 -10   4  -2   13.50    4.30
  10  -4   2   16.20    1.60
  -4  -6   2   21.70    7.30
  -4  -6   2   17.50    5.10
  10  -4   2   15.00    1.40
  10  -4   2   22.80    6.00
  -6  10   2   21.80    4.10
  -6  10   2   17.30    1.70
  -4  -6   2   16.60    1.50
   3 -10  -2   63.59    7.20
   7   3  -2   62.49    2.40
 -10   7  -2   59.69    2.60
   3 -10  -2   61.79    8.50
   3 -10  -2   64.59    2.40
 -10   7  -2   58.89    6.30
   3 -10  -2   67.79    2.60
  -7  -3   2   61.99    8.60
  10  -7   2   65.09    2.60
  -3  10   2   61.69    2.80
  -7  -3   2   66.79    2.40
  10  -7   2   62.49    9.50
  -3  10   2   57.29    6.50
  -7  -3   2   62.09    3.00
  -7  -3   2   63.89    9.90
  10   0  -2  429.66   11.20
 -10  10  -2  422.16   11.30
   0 -10  -2  420.36   11.20
   0 -10  -2  393.16   16.60
 -10  10  -2  403.56   16.30
   0 -10  -2  423.56   11.00
 -10   0   2  427.96   11.10
  10 -10   2  407.36   11.40
 -10   0   2  371.16   18.30
 -10   0   2  436.96   11.70
 -10   0   2  395.46   17.90
   0  10   2  407.16   11.40
 -10  13  -2   33.00    2.80
  -3 -10  -2   24.90    2.50
  13  -3  -2   30.40    1.90
   3  10   2   29.40    2.50
 -13   3   2   32.20    2.40
 -13   3   2   25.10    2.70
 -13   3   2   16.40    9.50
  10 -13   2   31.00    2.50
  16  -6  -2    3.50    1.50
 -10  16  -2    5.90    2.20
  -6 -10  -2    5.30    2.00
  10 -16   2    6.40    2.00
 -16   6   2   11.50    2.20
   6  10   2   10.00    1.90
 -16   6   2    7.80    2.10
 -11  -6  -2   13.60    2.80
  17 -11  -2   12.00    2.20
  -6  17  -2   13.90    2.60
  11   6   2    8.10    2.00
   6 -17   2   15.60    2.70
 -17  11   2    9.40    2.40
   6 -17   2   14.00    2.80
  14 -11  -2   28.40    2.40
  -3  14  -2   23.90    2.80
 -11  -3  -2   31.60    3.00
  11   3   2   27.40    2.30
 -14  11   2   10.10    8.10
 -14  11   2   23.50    2.70
   3 -14   2   30.20    2.80
   3 -14   2   28.60    2.90
 -14  11   2   30.00    7.50
  11 -11  -2    8.20    3.80
   0  11  -2    7.80    1.50
  11 -11  -2    6.30    1.40
 -11   0  -2    8.90    1.70
 -11   0  -2    7.10    7.40
   0 -11   2   12.50    8.00
   0 -11   2    6.20    1.60
  11   0   2   10.80    1.70
 -11  11   2    9.60    1.80
   0 -11   2    7.90    1.70
 -11  11   2    4.50    4.60
   3   8  -2   25.30    2.30
   3   8  -2   29.10    1.80
 -11   3  -2   31.90    4.80
   8 -11  -2   23.80   11.80
   8 -11  -2   35.50    4.80
 -11   3  -2   29.80    2.00
   8 -11  -2   27.90    2.10
  -3  -8   2   28.70    2.00
  11  -3   2   26.50    6.70
  -3  -8   2   27.80    2.40
  -3  -8   2   25.40    6.10
  -8  11   2   33.50    5.30
  11  -3   2   31.50    1.90
  -8  11   2   27.40    2.20
  11  -3   2   28.80    1.60
 -11   6  -2  378.96   15.80
   5 -11  -2  392.36   19.20
 -11   6  -2  417.76   10.70
   5 -11  -2  433.46   11.40
   6   5  -2  427.56   11.00
 -11   6  -2  419.96   11.30
   5 -11  -2  403.56   15.70
  -6  -5   2  439.36   11.10
  11  -6   2  410.16   19.30
  -5  11   2  426.46   15.20
  11  -6   2  426.66   11.20
  -5  11   2  429.16   11.50
  -6  -5   2  412.16   11.60
  -6  -5   2  380.16   15.40
 -11   9  -2  117.79   10.70
   2 -11  -2  143.99    4.50
   9   2  -2  143.39    4.50
 -11   9  -2  136.69    4.70
   2 -11  -2  143.79    4.50
   2 -11  -2  117.39    9.70
  -9  -2   2  138.49    5.10
  11  -9   2  140.89    4.70
  -9  -2   2  138.69   16.00
  -2  11   2  137.69    4.80
  -9  -2   2  143.59    4.40
  -1 -11  -2   17.10    2.00
 -11  12  -2   17.60    2.10
  12  -1  -2   19.60    1.90
  -1 -11  -2   17.30    1.90
 -12   1   2   20.80    2.60
 -12   1   2   27.90   14.20
  11 -12   2   17.10    2.20
   1  11   2   19.90    2.20
 -12   1   2   21.30    2.00
  -4 -11  -2   15.50    2.30
  15  -4  -2   16.90    2.10
 -11  15  -2   20.80    2.90
  11 -15   2   17.40    2.40
 -15   4   2   21.20    3.00
 -15   4   2   20.30    2.60
   4  11   2   19.90    2.50
 -15   4   2  -20.50   19.80
  -7 -11  -2    1.60    2.40
 -11  18  -2    0.20    2.70
  18  -7  -2   -0.80    1.80
  11 -18   2   -1.90    2.10
 -18   7   2    2.10    5.90
   7  11   2   -4.10    2.10
 -18   7   2    1.00    2.60
 -12  -4  -2   51.39    4.10
  16 -12  -2   51.79    3.20
  -4  16  -2   41.00    3.60
 -16  12   2   44.90    3.40
   4 -16   2   53.29    3.60
  12   4   2   46.00    3.10
   4 -16   2   48.00    3.50
  -1  13  -2    2.70    1.60
  13 -12  -2    1.50    1.30
 -12  -1  -2   -1.20   14.10
  13 -12  -2   -2.10    4.80
 -12  -1  -2    3.40    1.90
 -13  12   2    0.40    6.20
  12   1   2    2.40    1.40
 -13  12   2    2.50    1.70
   1 -13   2  -10.90   10.60
   1 -13   2    2.50    2.00
   1 -13   2    2.10    1.60
   2  10  -2    3.60    1.50
 -12   2  -2    0.70    1.20
 -12   2  -2   14.80    6.20
  10 -12  -2    1.40    1.20
  10 -12  -2    0.00    4.00
  -2 -10   2    4.60    1.30
  -2 -10   2   -1.20    6.30
 -10  12   2    2.90    5.00
 -10  12   2    0.10    1.60
  12  -2   2    8.30    6.20
  -2 -10   2    1.90    1.70
   7 -12  -2  272.07    7.90
   7 -12  -2  214.78   20.20
 -12   5  -2  272.67    7.40
   5   7  -2  278.07    7.60
 -12   5  -2  262.57    7.80
   7 -12  -2  246.58   11.60
  -5  -7   2  254.67   12.70
  -5  -7   2  276.87    7.60
  12  -5   2  248.28   15.70
  12  -5   2  280.27    7.50
  -7  12   2  268.97    8.10
  -5  -7   2  278.07    8.30
  -7  12   2  278.07   12.10
  12  -5   2  272.77    7.90
   4 -12  -2   12.30    1.70
   4 -12  -2   10.10    1.30
 -12   8  -2   10.20    1.70
   8   4  -2    8.60    1.20
 -12   8  -2   12.00    1.10
   4 -12  -2   17.20    8.20
  -4  12   2   12.00    1.80
  -8  -4   2    9.90    1.30
  12  -8   2    8.80    1.40
  -4  12   2    6.20    5.80
  -8  -4   2   11.70    2.00
  11   1  -2   17.60    1.90
   1 -12  -2   17.90    2.10
   1 -12  -2   12.90    1.90
 -12  11  -2   15.80    2.10
   1 -12  -2    6.90    8.00
 -11  -1   2   17.30    1.80
 -11  -1   2   19.50    2.60
  12 -11   2   22.70    2.20
  -1  12   2   20.40    2.30
  -2 -12  -2   17.70    2.60
  -2 -12  -2   23.80    2.30
 -12  14  -2   22.80    2.90
 -14   2   2   23.70    2.60
  12 -14   2   25.90    2.60
 -14   2   2   23.10    2.40
   2  12   2   22.80    2.80
 -14   2   2   20.10    2.70
  17  -5  -2   -0.60    1.70
  -5 -12  -2    4.60    2.20
 -17   5   2   -3.00    2.40
 -17   5   2    1.40    2.20
   5  12   2   -1.00    1.90
  12 -17   2   -2.70    2.00
 -17   5   2    4.40    2.40
  18 -13  -2    5.60    2.40
 -13  -5  -2    0.30    2.90
  13   5   2   -1.60    1.90
   5 -18   2    4.90    2.50
  15 -13  -2   41.40    3.10
 -13  -2  -2   46.00    3.60
  -2  15  -2   35.40    3.10
  13   2   2   41.90    3.00
 -15  13   2   41.90    3.30
   2 -15   2   47.40    3.40
 -13   1  -2    9.10    8.40
  12 -13  -2    2.40    1.50
   1  12  -2    3.30    1.60
  12 -13  -2   -5.70    5.00
 -13   1  -2    2.00    1.70
 -12  13   2   -6.00    6.70
  -1 -12   2    0.50    1.50
 -12  13   2    2.20    1.60
  13  -1   2    2.60    1.50
  -1 -12   2    9.30   10.20
  -1 -12   2    8.00    2.30
   9 -13  -2   -1.50    1.10
 -13   4  -2    0.30    1.30
   4   9  -2   -1.40    1.10
   9 -13  -2    5.80    4.50
  -9  13   2   -2.20    1.60
  -4  -9   2    0.30    1.10
  -4  -9   2    3.20    1.90
  -4  -9   2    0.70    6.80
  -9  13   2  -12.20    5.90
  13  -4   2   -1.00    1.30
  13  -4   2   -1.30    0.90
  13  -4   2    1.10    8.30
   7   6  -2  238.18    6.80
 -13   7  -2  237.68    7.20
 -13   7  -2  236.98    6.50
   6 -13  -2  181.38   21.00
   6 -13  -2  240.08    7.20
  -7  -6   2  239.28    7.60
  -7  -6   2  213.88   13.00
  -6  13   2  240.48   12.50
  -6  13   2  241.38    7.50
  -7  -6   2  233.68    6.70
  13  -7   2  249.48    7.10
  10   3  -2   28.10    2.10
 -13  10  -2   29.50    2.30
   3 -13  -2   27.10    2.20
   3 -13  -2   31.20    7.70
   3 -13  -2   24.00    2.40
 -10  -3   2   33.00    3.00
  -3  13   2   31.00    2.70
  13 -10   2   26.10    2.40
 -10  -3   2   27.00    2.00
   0 -13  -2   17.90    2.30
   0 -13  -2   21.00    2.60
  13   0  -2   21.90    2.40
 -13  13  -2   20.30    2.40
   0  13   2   21.10    2.70
 -13   0   2   24.40    2.40
 -13   0   2   21.90    3.00
  13 -13   2   21.20    2.60
  -3 -13  -2    9.90    2.40
 -13  16  -2   11.00    2.60
 -16   3   2    6.30    2.70
   3  13   2    6.20    2.60
 -16   3   2    7.30    2.20
 -16   3   2    7.70    2.10
  13 -16   2    5.90    2.40
  17 -14  -2   27.70    3.00
 -14  -3  -2   30.40    4.10
  -3  17  -2   21.90    3.00
   3 -17   2   26.40    3.60
   3 -17   2   26.00    3.70
 -17  14   2   24.10    3.60
  14   3   2   24.30    3.20
   0  14  -2   44.30    3.10
  14 -14  -2   33.40    3.00
 -14   0  -2   37.50    3.30
   0 -14   2   38.50    3.20
 -14  14   2   43.00    3.60
  14   0   2   36.60    3.00
  11 -14  -2   14.70    6.30
 -14   3  -2   26.70    2.60
  11 -14  -2   31.30    2.70
 -14   3  -2   31.30    9.70
   3  11  -2   25.70    2.30
 -11  14   2   22.90    2.70
 -11  14   2   26.40    9.10
  -3 -11   2   36.60    3.20
  -3 -11   2   34.50   11.00
  -3 -11   2   28.10    2.50
  14  -3   2   31.70    1.70
  14  -3   2   24.40    2.20
 -14   6  -2    2.80    1.60
 -14   6  -2    0.10    1.20
   6   8  -2    3.90    1.40
   8 -14  -2    0.10    1.80
  -8  14   2    2.20    1.80
  14  -6   2    3.40    1.20
  -6  -8   2   -0.60    2.20
  -8  14   2    0.70    7.20
   5 -14  -2    5.70    1.80
   5 -14  -2   -5.60   14.80
   5 -14  -2    3.60    1.50
 -14   9  -2    1.50    1.20
   9   5  -2    1.20    1.20
 -14   9  -2    3.90    1.40
  -5  14   2    7.30    8.70
  -9  -5   2    6.30    2.00
  -9  -5   2    1.30    7.20
  -9  -5   2    5.50    1.40
  14  -9   2    5.80    1.80
  -5  14   2    2.90    2.10
 -14  12  -2   24.90    2.60
   2 -14  -2   20.60    2.80
   2 -14  -2   19.60    2.70
  12   2  -2   26.80    2.40
  -2  14   2   21.20    2.90
 -12  -2   2   25.90    2.20
  14 -12   2   25.00    2.60
 -12  -2   2   26.40    3.10
 -14  15  -2   41.80    3.80
  -1 -14  -2   43.80    3.60
  -1 -14  -2   34.90    3.50
  15  -1  -2   44.70    3.30
  14 -15   2   41.70    3.40
 -15   1   2   35.30    4.00
 -15   1   2   32.40    3.10
   1  14   2   41.50    3.60
 -15   1   2   46.00    3.30
  -1  16  -2   30.30    3.50
 -15  -1  -2   33.30    3.80
  16 -15  -2   33.40    3.40
   1 -16   2   35.60    3.80
   1 -16   2   29.90    3.50
  15   1   2   26.00    3.30
 -16  15   2   33.10    4.20
  13 -15  -2   44.30    3.40
   2  13  -2   42.50    3.30
 -15   2  -2   39.50    3.30
  15  -2   2   42.60    3.30
 -13  15   2   44.30    3.90
  -2 -13   2   42.90    3.40
  -2 -13   2   42.40    3.60
 -15   5  -2   17.30    2.30
 -15   5  -2   18.30    2.40
   5  10  -2   19.70    2.20
  10 -15  -2   16.70    2.60
 -10  15   2   17.60    2.80
  15  -5   2   18.30    2.00
  -5 -10   2   20.90    3.30
 -10  15   2   23.30   23.00
  -5 -10   2   21.10    2.40
   8   7  -2   15.90    2.30
   7 -15  -2   14.70    2.40
 -15   8  -2   16.90    2.50
 -15   8  -2   13.30    1.70
  -8  -7   2   15.90    1.90
  -7  15   2    9.50   10.80
  -8  -7   2   13.50    2.40
  -7  15   2   14.70    2.30
  15  -8   2   15.30    1.90
 -15  11  -2   18.70    2.40
   4 -15  -2   20.80    2.60
  11   4  -2   19.70    2.30
   4 -15  -2   21.20    2.20
  -4  15   2   23.10    3.00
  15 -11   2   22.20    2.60
 -11  -4   2   18.20    2.80
 -11  -4   2   18.00    2.00
 -15  14  -2   44.40    3.40
   1 -15  -2   45.60    3.40
   1 -15  -2   50.29    3.50
  14   1  -2   51.79    3.30
  -1  15   2   39.10    3.50
 -14  -1   2   41.30    4.10
  15 -14   2   43.60    3.50
 -14  -1   2   37.40    3.20
  -2 -15  -2   -2.60    2.70
   2  15   2    5.20    2.80
  15 -17   2    4.70    2.60
 -17   2   2   -1.00    3.10
 -17   2   2   -2.30    3.20
   1  15  -2   38.10    3.60
 -16   1  -2   31.80    4.00
  15 -16  -2   35.50    3.30
  16  -1   2   28.90    3.60
  -1 -15   2   38.70    3.70
  -1 -15   2   33.30    4.00
 -15  16   2   30.80    4.30
   4  12  -2   48.30    3.00
 -16   4  -2   45.70    3.40
  12 -16  -2   49.80    3.50
  -4 -12   2   45.20    3.90
  16  -4   2   49.60    3.30
 -12  16   2   39.90    3.60
  16  -4   2   44.40    2.70
  -4 -12   2   47.40    3.30
 -16   7  -2   10.60    1.70
   7   9  -2    8.90    1.80
 -16   7  -2    9.50    2.20
   9 -16  -2    9.60    2.10
  -7  -9   2    9.20    2.40
  -9  16   2    7.80    2.30
  -7  -9   2    9.40    1.70
  16  -7   2    7.70    1.60
  10   6  -2    4.90    1.70
 -16  10  -2    6.00    2.10
   6 -16  -2    8.40    2.40
  -6  16   2    6.30    2.20
 -10  -6   2    4.90    1.80
  16 -10   2    8.00    1.70
 -10  -6   2    6.20    2.30
  13   3  -2    4.80    2.00
 -16  13  -2    9.90    2.30
   3 -16  -2   11.20    2.70
   3 -16  -2   10.60    2.30
  16 -13   2    9.10    2.40
 -13  -3   2   11.20    2.70
  -3  16   2    7.20    2.40
 -13  -3   2    7.40    2.10
  16   0  -2    4.90    2.40
   0 -16  -2   -0.50    3.00
 -16  16  -2   -0.30    3.10
   0  16   2   -1.10    2.40
  16 -16   2   -0.20    2.60
 -16   0   2   -0.40    2.50
 -16   0   2    1.80    3.20
 -17   3  -2   26.20    3.60
  14 -17  -2   19.70    2.80
   3  14  -2   26.20    2.90
  -3 -14   2   19.60    3.30
 -14  17   2   16.10    3.00
  17  -3   2   29.90    3.40
   6  11  -2    8.50    2.00
  11 -17  -2   12.20    2.30
 -17   6  -2   11.70    2.40
 -17   6  -2   15.90    2.20
  -6 -11   2   15.70    2.60
  17  -6   2   15.80    2.00
  -6 -11   2    8.40    2.70
 -11  17   2   11.20    2.70
 -17   9  -2   21.50    2.90
   8 -17  -2   19.90    3.20
 -17   9  -2   14.60    2.00
   9   8  -2   13.40    2.10
  -8  17   2   18.80    3.10
  -9  -8   2   11.10    2.50
  17  -9   2   19.70    2.60
  -9  -8   2   15.00    3.10
  12   5  -2    4.20    1.90
   5 -17  -2    0.90    2.50
 -17  12  -2   -2.20    1.80
 -12  -5   2   -1.10    2.40
  17 -12   2   -2.50    1.80
  -5  17   2    1.70    2.90
  15   2  -2   -4.50    2.30
   2 -17  -2   -3.40    2.70
  17 -15   2    1.30    2.80
 -15  -2   2   -2.20    3.00
   5  13  -2    1.90    2.20
  13 -18  -2    2.70    2.70
 -18   5  -2    4.70    2.60
  -5 -13   2    3.20    3.30
 -18   8  -2   24.00    3.20
 -18   8  -2   19.90    2.70
   8  10  -2   14.40    2.30
  10 -18  -2   25.60    3.60
  18  -8   2   23.80    2.80
 -10  18   2   19.70    3.40
  -8 -10   2   15.10    3.30
 -18  11  -2   -0.90    2.30
  11   7  -2   -1.00    2.30
   7 -18  -2   -0.60    2.10
 -11  -7   2   -2.40    2.50
  18 -11   2    0.00    1.90
  -7  18   2   -2.10    2.40
   0   0  -3 9999.00  241.28
   0   0  -3 9828.52  241.38
   0   0   3 9536.05  241.08
  -1  -1  -3   90.59    3.90
  -1   2  -3   94.39    4.30
  -1  -1  -3   89.29    4.10
   2  -1  -3   89.19    3.70
   2  -1  -3   93.59    4.40
  -1   2  -3   89.19    4.30
   1  -2   3   90.99    3.90
  -2   1   3   92.59    3.50
   1  -2   3   92.59    5.50
   1   1   3   87.39    4.00
  -2   1  -3   90.79    3.80
   1   1  -3   92.89    4.30
   1   1  -3   73.69    4.60
  -2   1  -3   90.59    4.20
   1  -2  -3   94.79    4.30
   2  -1   3   94.39    5.40
  -1  -1   3   83.99    5.10
   2  -1   3   90.89    3.80
  -1  -1   3   93.69    4.20
   4  -2  -3  502.85   13.20
  -2  -2  -3  502.95   13.20
  -2  -2  -3  533.45   15.50
  -2   4  -3  534.05   16.10
   4  -2  -3  510.75   15.50
  -2  -2  -3  493.15   15.30
  -4   2   3  524.35   14.40
   2  -4   3  536.75   17.80
   2  -4   3  528.25   15.00
   2  -4   3  519.75   13.30
   2  -4   3  518.75   15.40
  -3   0  -3   40.60    3.10
   3  -3  -3   42.50    3.20
   0   3  -3   42.30    3.70
  -3   0  -3   44.40    3.00
   3   0   3   42.40    2.90
   3   0   3   43.70    3.90
   0  -3   3   47.00    3.70
   0  -3   3   49.10    4.60
   0  -3  -3  338.17   10.00
  -3   3  -3  330.57   10.90
   3   0  -3  332.67   10.70
   0  -3  -3  327.47   10.80
   3  -3   3  329.37   12.50
   0   3   3  321.37   10.10
  -3   0   3  326.17   10.50
   3  -3   3  360.06   10.40
   3  -3   3  319.87    9.60
  -3   0   3  340.17   11.50
  -3  -3  -3  496.25   15.90
   6  -3  -3  498.25   12.90
  -3  -3  -3  474.45   12.80
  -3   6  -3  504.85   16.50
  -3   6  -3  517.45   12.80
  -3  -3  -3  501.95   16.10
   6  -3  -3  497.75   15.50
  -6   3   3  478.25   14.60
  -6   3   3  501.85   14.50
   3   3   3  488.95   12.90
   3  -6   3  512.85   15.70
   3  -6   3  492.45   13.00
   3  -6   3  507.35   18.60
   5  -4  -3  677.33   19.50
  -4  -1  -3  693.83   19.60
  -1   5  -3  685.93   17.40
  -1   5  -3  683.83   20.90
  -4  -1  -3  652.83   17.30
   5  -4  -3  661.33   17.40
  -4  -1  -3  715.73   20.50
   1  -5   3  666.83   17.50
   1  -5   3  715.93   22.40
   1  -5   3  712.53   20.60
   4   1   3  688.43   19.70
   4   1   3  657.93   17.30
  -4   2  -3  518.15   15.50
   2   2  -3  508.95   16.10
  -4   2  -3  517.75   14.00
   2  -4  -3  537.45   15.60
   2   2  -3  520.05   13.30
   4  -2   3  516.85   14.20
  -2  -2   3  467.75   13.20
   4  -2   3  544.45   17.10
  -2  -2   3  530.15   16.50
  -1  -4  -3  494.15   12.80
  -1  -4  -3  516.35   15.80
   5  -1  -3  447.06   12.90
  -4   5  -3  523.95   16.00
   1   4   3  496.85   13.00
   4  -5   3  513.75   14.50
  -5   1   3  512.05   15.30
  -5   1   3  513.55   13.00
   4  -5   3  506.85   13.00
   4  -5   3  494.75   14.00
  -4  -4  -3    4.30    3.80
  -4   8  -3    2.50    0.80
  -4  -4  -3    0.00    0.90
   8  -4  -3    1.70    0.80
  -4  -4  -3    4.90    3.50
  -4   8  -3    2.60    1.00
  -4   8  -3    2.10    3.50
  -8   4   3   -1.70    3.10
   4  -8   3    5.60    5.60
  -8   4   3    4.20    2.20
   4   4   3    2.40    0.90
   4  -8   3   -2.60    3.30
   4  -8   3    2.40    0.90
  -8   4   3    1.50    0.70
  -2   7  -3  252.07   11.30
  -2   7  -3  251.27    7.00
  -5  -2  -3  256.77   10.60
   7  -5  -3  248.98    9.40
   7  -5  -3  237.38    7.00
  -5  -2  -3  252.87   10.20
  -5  -2  -3  254.27    7.00
   2  -7   3  252.07    7.10
   5   2   3  249.68    7.00
   2  -7   3  261.87   11.00
  -7   5   3  242.18    6.90
   2  -7   3  255.17   12.50
   4  -5  -3  706.13   19.70
  -5   1  -3  710.63   20.30
   1   4  -3  698.13   21.20
  -5   1  -3  650.23   17.20
   1   4  -3  680.13   17.40
   4  -5  -3  660.03   17.30
  -5   1  -3  681.43   18.60
   5  -1   3  677.43   19.10
  -1  -4   3  666.43   17.30
   5  -1   3  665.13   20.80
  -4   5   3  687.33   17.40
   5  -1   3  678.33   17.30
  -1  -4   3  673.73   20.80
  -1  -4   3  705.53   21.80
  -5   4  -3  521.75   16.30
   1  -5  -3  526.55   15.10
   1  -5  -3  509.55   14.70
   4   1  -3  527.35   16.60
   4   1  -3  508.35   13.40
   1  -5  -3  519.35   16.20
  -4  -1   3  537.65   17.20
   5  -4   3  533.75   18.40
  -4  -1   3  530.35   13.40
   5  -4   3  495.85   13.30
  -1   5   3  503.75   13.40
  -5   7  -3   55.59    3.80
   7  -2  -3   53.59    2.20
   7  -2  -3   55.89    2.10
  -5   7  -3   54.29    2.00
  -5   7  -3   56.29    5.50
  -2  -5  -3   64.99    5.90
  -2  -5  -3   49.90    2.20
  -2  -5  -3   62.69    5.20
  -5   7  -3   53.09    2.00
  -7   2   3   58.09    5.00
   5  -7   3   55.19    4.30
   5  -7   3   53.79    2.30
  -7   2   3   59.19    5.60
  -7   2   3   52.69    2.10
   2   5   3   50.29    2.30
   5  -7   3   60.79    7.80
  -5  10  -3    3.60    1.40
  -5  10  -3   10.40    6.10
  10  -5  -3    2.30    0.90
  -5  -5  -3    6.70    4.90
  -5  10  -3    3.20    1.00
  10  -5  -3    2.50    0.90
  -5  -5  -3    7.00    5.00
  -5  -5  -3    3.10    1.20
   5 -10   3    6.60    7.20
 -10   5   3    0.80    3.30
 -10   5   3    3.50    1.00
 -10   5   3    1.80    3.80
   5 -10   3    2.90    1.00
   5 -10   3   -0.30    4.50
  -6  -3  -3    9.60    3.80
  -3   9  -3   18.90    5.80
   9  -6  -3   22.20    3.90
  -6  -3  -3   18.20    1.60
  -3   9  -3   15.10    1.50
   9  -6  -3   17.00    1.40
  -6  -3  -3   21.70    4.90
  -3   9  -3   18.80    1.60
   3  -9   3   17.00    1.60
  -9   6   3   21.60    3.70
   3  -9   3   23.60    5.70
   6   3   3   19.00    1.60
   3  -9   3   20.00    6.80
  -9   6   3   19.40    1.60
   0   6  -3  545.45   14.10
   6  -6  -3  536.85   14.00
  -6   0  -3  509.25   13.80
  -6   0  -3  538.55   17.80
  -6   0  -3  507.65   16.60
  -6   0  -3  545.85   16.20
   0   6  -3  546.05   18.50
   6  -6  -3  558.74   16.50
   6   0   3  556.04   17.20
   0  -6   3  533.95   14.00
   6   0   3  530.75   14.00
   0  -6   3  550.24   19.20
   0  -6   3  550.84   18.30
  -6   6   3  525.25   13.90
  -6   3  -3  483.55   12.70
   3   3  -3  498.75   16.60
   3  -6  -3  497.45   12.90
  -6   3  -3  511.95   16.00
   3   3  -3  490.85   13.10
   3  -6  -3  493.55   15.60
  -3  -3   3  509.75   13.00
   6  -3   3  507.25   12.90
   6  -3   3  507.95   17.60
  -3  -3   3  506.55   16.90
  -3   6   3  481.55   13.00
   0  -6  -3  235.18   10.10
   0  -6  -3  231.68    6.50
  -6   6  -3  232.58    6.50
   6   0  -3  239.78    6.80
  -6   6  -3  241.88    9.90
   0  -6  -3  241.78    9.30
   6  -6   3  242.28    6.80
  -6   0   3  258.17   10.30
   0   6   3  235.38    6.80
   0   6   3  238.38    9.30
  -6   0   3  248.38    6.70
   6  -6   3  247.48   12.50
  -6   0   3  251.57   11.00
   9  -3  -3   18.10    1.40
  -6   9  -3   21.70    6.10
  -6   9  -3   14.40    1.50
  -3  -6  -3   15.30    1.70
   9  -3  -3   17.00    1.40
  -3  -6  -3   23.30    5.00
  -3  -6  -3   15.10    5.00
  -6   9  -3   16.90    1.40
   6  -9   3   11.80    5.80
  -9   3   3   17.50    5.40
   3   6   3   19.80    1.60
  -9   3   3   22.30    4.30
  -9   3   3   16.60    1.40
   6  -9   3   20.30    3.90
   6  -9   3   17.40    1.60
  -6  12  -3  342.27    9.20
  -6  12  -3  341.77    9.40
  -6  -6  -3  341.07    9.60
  12  -6  -3  331.87    9.40
 -12   6   3  336.87    9.20
 -12   6   3  334.37    9.50
   6 -12   3  348.57    9.80
   6   6   3  345.97    9.70
 -12   6   3  326.57   13.10
 -12   6   3  299.37   15.50
   6 -12   3  316.87   14.60
  11  -7  -3    6.70    1.20
  -7  -4  -3   10.70    1.70
  -7  -4  -3    0.30    6.00
  -4  11  -3    8.20    1.50
   4 -11   3    2.20    6.40
 -11   7   3    4.50    3.60
   4 -11   3    6.80    1.50
 -11   7   3    6.40    5.40
 -11   7   3    8.30    1.50
   4 -11   3    1.80    9.00
   7   4   3   11.70    1.60
  -1   8  -3   90.89    8.60
  -7  -1  -3  118.09    7.30
  -1   8  -3  107.49    3.40
   8  -7  -3  109.49    6.20
  -7  -1  -3  118.49    7.60
  -1   8  -3  107.79    3.70
   8  -7  -3  102.89    3.60
  -7  -1  -3  110.49    3.60
   7   1   3  108.59    3.60
   1  -8   3  110.99    8.90
  -8   7   3  103.89    3.60
   1  -8   3   99.09    9.20
   1  -8   3  106.89    3.70
  -7   2  -3  260.07    8.30
   5  -7  -3  250.57    7.00
  -7   2  -3  254.27   10.30
  -7   2  -3  249.48    6.80
   5  -7  -3  260.97    9.70
   2   5  -3  242.08    7.10
   2   5  -3  238.78   11.20
   7  -2   3  255.97    7.00
   7  -2   3  249.78   11.30
  -5   7   3  254.87    7.10
  -2  -5   3  252.77    7.00
  -2  -5   3  264.17   11.60
  -2  -5   3  252.17   11.70
   7  -2   3  248.68    8.70
  -7   5  -3   53.59    5.10
   5   2  -3   46.50    5.80
   2  -7  -3   52.69    2.00
   2  -7  -3   50.99    3.90
  -7   5  -3   50.89    1.80
  -7   5  -3   53.19    2.10
   2  -7  -3   48.50    1.80
   2  -7  -3   45.40    5.00
   5   2  -3   51.49    2.30
   2  -7  -3   57.19    3.90
   7  -5   3   59.09    7.00
  -2   7   3   49.30    2.20
   7  -5   3   51.59    2.10
  -5  -2   3   55.69    6.20
  -5  -2   3   51.59    2.10
  -1  -7  -3    4.70    3.70
  -7   8  -3    5.60    0.90
  -1  -7  -3    5.80    4.30
  -7   8  -3    3.30    3.30
  -1  -7  -3    5.30    1.00
   8  -1  -3    7.70    1.20
  -7   8  -3    5.60    0.80
  -8   1   3    8.10    4.10
  -8   1   3    6.40    1.00
   1   7   3    4.80    1.10
   7  -8   3    5.10    6.10
   7  -8   3    5.10    1.00
  -8   1   3    5.70    5.30
  -8   1   3    6.90    1.20
  -7  11  -3   -4.30    4.20
  -4  -7  -3    2.40    1.30
  -7  11  -3    5.80    1.70
  -4  -7  -3   15.10    6.20
  -7  11  -3    4.10    1.20
  11  -4  -3    2.90    1.00
 -11   4   3    3.50    1.40
   4   7   3    2.80    1.20
   7 -11   3    3.00    1.30
   7 -11   3    0.90    4.10
 -11   4   3    3.30    4.30
 -11   4   3    5.20    6.90
 -11   4   3    3.10    1.20
  14  -7  -3   26.70    2.20
  -7  14  -3   25.10    2.50
  -7  14  -3   28.20    2.70
  -7  -7  -3   28.20    2.80
   7   7   3   30.70    2.50
 -14   7   3   31.10    2.40
 -14   7   3   15.80    9.90
   7 -14   3   24.50    8.10
   7 -14   3   29.50    2.60
 -14   7   3   29.30    2.30
 -14   7   3   22.00    7.70
  13  -8  -3   32.60    2.40
  -8  -5  -3   31.30    2.70
  -5  13  -3   36.50    2.70
  -5  13  -3   39.70    2.60
 -13   8   3   35.40    7.80
   5 -13   3   32.60    2.70
   5 -13   3   32.40    9.80
   8   5   3   36.70    2.50
 -13   8   3   35.40    5.90
 -13   8   3   35.40    2.60
  -8  -2  -3   38.00    2.30
  10  -8  -3   38.60    5.50
  -2  10  -3   41.20    2.30
  -2  10  -3   39.50    2.10
  -8  -2  -3   45.00    6.60
  10  -8  -3   39.90    2.30
   2 -10   3   36.60    6.90
   2 -10   3   40.50    2.40
   2 -10   3   33.50    7.80
   8   2   3   41.80    2.20
 -10   8   3   39.40    2.30
   1   7  -3  106.69    3.80
  -8   1  -3  107.39    3.50
  -8   1  -3  107.69    7.60
  -8   1  -3  107.39    6.20
   7  -8  -3  107.69    6.10
   1   7  -3  112.19    8.70
   7  -8  -3  107.59    3.70
  -1  -7   3  106.09    3.70
  -7   8   3  104.59    3.70
   8  -1   3  113.19    3.70
  -1  -7   3  102.29    8.80
  -1  -7   3   96.69    8.80
   8  -1   3  109.69    7.50
   4   4  -3    2.00    0.90
   4   4  -3    3.90    3.70
  -8   4  -3    1.00    2.90
   4  -8  -3    1.10    0.80
   4  -8  -3    3.70    3.10
  -8   4  -3    2.90    0.80
   8  -4   3    9.70    4.80
  -4  -4   3   -6.10    4.90
   8  -4   3    2.60    0.80
  -4   8   3    0.70    1.00
  -4  -4   3    1.90    0.80
   8  -4   3    3.80    1.00
  -8   7  -3    5.60    0.80
  -8   7  -3    8.10    3.80
   7   1  -3    5.80    1.10
   1  -8  -3   -2.70    3.50
   1  -8  -3    7.50    3.60
   7   1  -3    4.40    0.80
   1  -8  -3    7.70    1.10
  -8   7  -3    5.00    0.90
   1  -8  -3    4.70    0.90
   8  -7   3    5.00    1.00
  -7  -1   3    1.00    4.70
   8  -7   3   12.30    6.20
  -1   8   3    7.90    1.40
  -7  -1   3    6.10    1.10
  -7  -1   3   13.50    5.60
  -2  -8  -3    3.70    1.40
  -8  10  -3    7.00    1.30
  -8  10  -3    8.20    1.10
  -8  10  -3    0.30    5.60
  10  -2  -3    5.90    1.30
  -2  -8  -3    8.10    5.60
   8 -10   3    4.90    1.30
 -10   2   3   -0.30    6.10
 -10   2   3    5.60    1.10
 -10   2   3    5.20    1.20
 -10   2   3    7.50    1.60
   2   8   3    5.40    1.20
 -10   2   3    4.80    4.30
  -8  13  -3   16.80    2.00
  -5  -8  -3   20.10    2.30
  -8  13  -3   19.60    2.40
  13  -5  -3   20.90    1.70
   8 -13   3   18.30    2.30
   8 -13   3   22.40    5.90
   5   8   3   15.50    1.90
 -13   5   3   16.50    6.70
 -13   5   3   22.00    2.40
 -13   5   3   15.10    2.10
 -13   5   3   16.00    9.70
  -8  16  -3   38.00    3.40
  -8  -8  -3   40.10    3.50
  16  -8  -3   31.30    2.60
   8 -16   3   40.30    3.20
   8   8   3   33.20    2.90
 -16   8   3   37.60    3.00
  -6  15  -3    7.90    2.10
  -9  -6  -3    4.90    2.10
  15  -9  -3    3.90    1.30
  -6  15  -3    4.80    2.00
 -15   9   3    4.70    1.80
 -15   9   3   13.90   26.60
   9   6   3    8.30    1.70
 -15   9   3    2.70   18.60
   6 -15   3    2.70    1.90
  12  -9  -3    1.70    4.70
  -3  12  -3    3.70    1.50
  -3  12  -3    3.70    1.50
  12  -9  -3    6.10    1.40
  -9  -3  -3    4.80    9.90
  -9  -3  -3    3.20    1.50
   3 -12   3   -1.40    6.90
 -12   9   3    2.10    1.40
   9   3   3    3.80    1.40
   3 -12   3    2.00    1.40
 -12   9   3    0.40    3.60
  -9   0  -3  437.26   11.80
   0   9  -3  443.16   12.00
   9  -9  -3  435.66   14.60
   9  -9  -3  443.96   12.00
   0   9  -3  437.16   11.50
  -9   0  -3  441.86   15.60
   0  -9   3  451.05   11.90
   0  -9   3  418.56   18.40
   0  -9   3  434.56   18.70
   9   0   3  417.06   15.20
  -9   9   3  436.16   11.90
   9   0   3  449.36   12.00
   6  -9  -3   15.50    1.50
  -9   3  -3   18.90    1.40
   3   6  -3   20.40    1.70
   6  -9  -3   17.30    3.70
   3   6  -3   18.40    1.10
   3   6  -3   12.90    5.60
  -9   3  -3   25.20    5.10
   9  -3   3   27.40    5.90
  -6   9   3   16.70    1.70
   9  -3   3   20.70    1.30
  -3  -6   3   12.10    6.00
  -3  -6   3   17.60    1.60
   9  -3   3   19.70    1.50
  -3  -6   3   18.30    5.30
  -9   6  -3   17.30    4.10
   3  -9  -3   16.70    1.20
   6   3  -3   19.40    1.60
   3  -9  -3   20.40    3.80
   3  -9  -3   14.70    1.50
  -9   6  -3   16.40    1.20
  -9   6  -3   17.20    1.50
   3  -9  -3   21.00    4.60
   6   3  -3   16.60    1.30
  -6  -3   3   15.50    6.10
   9  -6   3   16.90    1.50
  -6  -3   3   19.80    6.10
  -6  -3   3   17.10    1.40
   9  -6   3   19.30    6.60
  -3   9   3   15.90    1.70
   9   0  -3   11.70    1.70
   0  -9  -3   12.60    1.40
  -9   9  -3   11.40    1.40
   0  -9  -3   11.30    1.50
   0  -9  -3    0.50    4.00
   0  -9  -3   12.30    4.60
  -9   9  -3   13.10    1.20
  -9   9  -3    8.60    5.20
   9   0  -3   11.60    1.30
   9  -9   3   -2.40    5.90
  -9   0   3   23.30    6.20
  -9   0   3    7.00    6.40
  -9   0   3   11.60    1.50
   9  -9   3   11.00    1.60
   0   9   3   12.70    1.70
  -3  -9  -3    7.40    1.70
  12  -3  -3    1.70    1.20
  -9  12  -3    5.40    1.60
  -9  12  -3    4.20    1.20
   3   9   3    6.20    1.70
 -12   3   3    3.20    1.40
 -12   3   3    5.30    1.80
 -12   3   3   -2.20    6.10
   9 -12   3    5.00    1.50
 -12   3   3    4.70    8.40
 -12   3   3    3.60    1.40
  -6  -9  -3   39.30    3.30
  -9  15  -3   35.50    2.90
  15  -6  -3   34.80    2.50
 -15   6   3   34.90    3.00
 -15   6   3   26.30   20.20
 -15   6   3   33.90    2.90
   9 -15   3   32.90    3.00
   6   9   3   33.50    2.80
  18  -9  -3   29.00    3.00
  -9  18  -3   25.30    3.50
  -9  -9  -3   30.60    4.00
   9 -18   3   31.20    4.10
  -7  17  -3   50.39    4.10
 -10  -7  -3   58.79    4.00
  17 -10  -3   55.19    3.30
   7 -17   3   62.19    4.60
  10   7   3   48.00    3.70
 -17  10   3   50.99    3.80
   7 -17   3   52.19    4.00
  -4  14  -3   22.90    2.60
 -10  -4  -3   21.70    2.70
  -4  14  -3   24.00    2.70
  14 -10  -3   25.80    2.40
   4 -14   3   22.90    2.50
  10   4   3   23.10    2.40
 -14  10   3   21.30    2.70
 -14  10   3   15.60    7.00
 -14  10   3    4.40    8.10
  -1  11  -3   90.29    3.40
  -1  11  -3   90.39    3.70
  11 -10  -3   73.29    7.20
  11 -10  -3   87.19    3.60
 -10  -1  -3   72.29   10.10
 -10  -1  -3   92.59    3.70
 -11  10   3   86.99    3.70
   1 -11   3   91.39    3.60
  10   1   3   85.99    3.60
   1 -11   3   77.19   13.50
 -10   2  -3   44.60    5.70
   8 -10  -3   35.70    5.80
   2   8  -3   35.60    1.90
   8 -10  -3   36.30    2.20
   2   8  -3   39.00    2.50
 -10   2  -3   43.30    2.30
  -2  -8   3   37.70    2.30
  -2  -8   3   43.50    7.50
  -8  10   3   36.90    2.40
  10  -2   3   40.80    2.20
  10  -2   3   54.29    8.00
   5   5  -3    3.40    0.80
   5 -10  -3   10.00    4.50
   5 -10  -3    2.30    1.00
   5   5  -3    4.90    1.30
 -10   5  -3    0.30    4.20
 -10   5  -3    3.30    0.90
   5   5  -3    4.90    5.60
  10  -5   3    3.40    1.00
  -5  10   3    3.00    1.30
  10  -5   3    7.70    5.80
  -5  -5   3    4.40    1.00
  -5  -5   3   -1.40    7.60
  -5  -5   3   -4.40    4.50
  10  -5   3    4.50    1.10
 -10   8  -3    6.30    1.20
   2 -10  -3    8.90    4.40
   8   2  -3    3.40    1.30
   2 -10  -3    5.30    1.30
 -10   8  -3    6.30    1.00
   2 -10  -3    5.50    1.00
   8   2  -3    5.40    1.10
 -10   8  -3   10.40    6.60
   2 -10  -3   -1.10    4.10
  -8  -2   3    5.40    7.70
  -2  10   3    6.20    1.30
  -8  -2   3    6.20    6.30
  10  -8   3    5.20    9.60
  -8  -2   3    8.30    1.30
  10  -8   3    6.30    1.40
  -1 -10  -3   56.09    2.90
 -10  11  -3   63.79    2.90
  -1 -10  -3   65.49    2.50
 -10  11  -3   64.39    2.50
  -1 -10  -3   64.49    8.70
   1  10   3   61.59    3.10
  10 -11   3   65.19    3.20
 -11   1   3   44.80   14.30
 -11   1   3   63.99    2.90
 -11   1   3   64.39    2.80
 -11   1   3   57.79    3.40
 -10  14  -3   60.39    3.50
  -4 -10  -3   58.59    3.40
  14  -4  -3   56.79    2.80
   4  10   3   58.09    3.20
  10 -14   3   54.39    3.40
 -14   4   3   52.59    3.40
 -14   4   3   58.09    3.30
 -14   4   3   62.59    3.50
  17  -7  -3   39.30    3.00
 -10  17  -3   37.00    3.60
  -7 -10  -3   43.00    3.70
 -17   7   3   43.50    3.60
 -17   7   3   38.00    4.30
   7  10   3   40.90    3.40
  10 -17   3   38.20    3.70
  16 -11  -3   47.50    3.20
  -5  16  -3   47.70    3.50
 -11  -5  -3   51.89    3.80
 -16  11   3   43.90    3.50
   5 -16   3   44.90    3.60
  11   5   3   47.10    3.60
   5 -16   3   46.30    3.50
  -2  13  -3   22.70    2.40
 -11  -2  -3   18.50    2.40
  13 -11  -3   16.30    2.10
  -2  13  -3   21.30    2.70
  13 -11  -3   24.80    5.70
 -13  11   3   17.70    2.30
   2 -13   3   17.00    2.50
  11   2   3   18.70    2.10
  10 -11  -3   85.09    3.60
 -11   1  -3   86.79    8.70
 -11   1  -3   91.59    3.50
  10 -11  -3   76.19    7.20
   1  10  -3   89.59    3.80
   1  10  -3   88.39    3.30
  -1 -10   3   89.69   12.40
  11  -1   3   76.29    9.20
  -1 -10   3   89.59    3.60
 -10  11   3   85.09    3.70
  11  -1   3   86.29    3.50
   7 -11  -3   14.10    4.70
 -11   4  -3   11.60    1.60
   4   7  -3    7.80    1.40
   7 -11  -3    7.70    1.60
   4   7  -3    8.30    1.40
  11  -4   3   11.10    1.40
  11  -4   3   10.70    6.60
  11  -4   3    9.30    1.40
  -4  -7   3    7.30    6.10
  -7  11   3    9.60    1.90
  -4  -7   3   11.40    1.70
   4 -11  -3    1.70    4.40
   7   4  -3    2.20    1.20
   4 -11  -3   -2.10    3.70
 -11   7  -3    4.50    0.90
   7   4  -3    4.50    1.10
   4 -11  -3    4.60    1.30
   4 -11  -3    4.90    0.90
 -11   7  -3    3.10    1.20
  11  -7   3   -1.80    9.60
  -7  -4   3    2.60    1.10
  11  -7   3    4.00    1.20
  -4  11   3    5.30    1.60
 -11  10  -3   63.69    2.40
   1 -11  -3   63.49    2.80
   1 -11  -3   66.09    8.80
 -11  10  -3   63.29    3.00
  10   1  -3   58.69    2.60
   1 -11  -3   62.99    2.70
 -10  -1   3   64.79    2.90
 -10  -1   3   64.99    3.40
  11 -10   3   66.89    3.10
  -1  11   3   60.29    3.30
  -2 -11  -3   25.80    2.60
 -11  13  -3   25.90    2.30
 -13   2   3   26.20    2.40
   2  11   3   26.40    2.70
 -13   2   3   22.60    2.40
  11 -13   3   24.20    2.50
 -13   2   3   22.40    2.90
  16  -5  -3   53.09    3.10
 -11  16  -3   54.49    3.80
  -5 -11  -3   54.99    3.90
 -16   5   3   45.50    3.60
   5  11   3   53.79    3.50
 -16   5   3   60.29    3.70
  11 -16   3   47.70    3.60
 -16   5   3   56.39    3.70
  18 -12  -3    4.80    1.90
 -12  -6  -3    1.20    2.60
   6 -18   3    0.40    2.40
  -3  15  -3   16.80    2.40
 -12  -3  -3   12.80    2.20
  15 -12  -3   13.90    2.20
 -15  12   3   13.90    2.40
   3 -15   3   11.00    2.60
   3 -15   3   14.00    2.30
  12   3   3    9.90    1.80
  12 -12  -3   35.90    6.10
  12 -12  -3   40.40    2.70
 -12   0  -3   49.40    9.00
   0  12  -3   39.40    2.50
   0  12  -3   42.20    3.10
 -12   0  -3   42.40    2.90
   0 -12   3   37.00   12.30
  12   0   3   38.30    2.60
   0 -12   3   43.90    2.80
 -12  12   3   40.80    3.00
   3   9  -3    1.70    1.00
   9 -12  -3    1.20    4.60
 -12   3  -3    2.80    1.40
   3   9  -3    4.90    1.70
   9 -12  -3    3.40    1.40
  -9  12   3    3.30    1.40
  12  -3   3    3.10    1.10
  12  -3   3    4.50    1.00
  -3  -9   3   -1.80    7.00
  -3  -9   3    2.30    1.40
  12  -3   3   10.10    7.40
 -12   6  -3  343.67    9.50
 -12   6  -3  341.27    8.90
   6   6  -3  335.97    9.90
   6 -12  -3  341.27    9.50
   6   6  -3  323.27    9.00
  12  -6   3  348.67    9.30
  -6  -6   3  328.77    9.20
  -6  -6   3  298.87   15.50
  12  -6   3  307.87   20.20
  -6  12   3  333.27    9.70
   3 -12  -3    5.70    1.30
 -12   9  -3    4.60    1.30
   9   3  -3    2.00    1.10
   3 -12  -3    4.10    1.30
 -12   9  -3    3.30    1.10
   3 -12  -3    2.50    5.90
  -9  -3   3    3.00    1.20
  -9  -3   3    5.00    2.00
  -3  12   3    2.30    1.60
  12  -9   3    4.80    1.40
   0 -12  -3   51.39    2.80
   0 -12  -3   48.50    2.70
 -12  12  -3   50.49    3.00
  12   0  -3   50.59    2.70
 -12   0   3   53.69    3.90
   0  12   3   51.49    3.00
 -12   0   3   51.69    2.80
  12 -12   3   58.39    3.20
 -12  15  -3   83.79    4.30
  -3 -12  -3   81.59    4.20
 -15   3   3   82.49    4.40
  12 -15   3   80.39    4.30
   3  12   3   89.89    4.40
 -15   3   3   83.19    4.10
 -15   3   3   81.39    4.00
  -6 -12  -3    5.50    2.90
 -18   6   3   13.30    4.20
  12 -18   3    4.80    2.50
 -18   6   3    7.30    2.40
  17 -13  -3    4.50    2.00
 -13  -4  -3    7.50    2.50
  -4  17  -3    8.70    3.10
   4 -17   3    1.70    3.50
  13   4   3    5.30    2.00
 -17  13   3    8.20    2.40
   4 -17   3    9.30    2.60
  -1  14  -3    5.40    2.10
  14 -13  -3    2.80    1.40
 -13  -1  -3   -2.00    1.90
 -14  13   3   -0.90    2.20
   1 -14   3   -0.90    2.20
   1 -14   3    1.90    2.00
  13   1   3    2.20    1.50
   2  11  -3   22.90    2.20
 -13   2  -3   17.50    7.50
  11 -13  -3   12.80    6.50
  11 -13  -3   17.20    2.20
 -13   2  -3   21.10    2.40
  13  -2   3   17.30    2.10
  -2 -11   3   20.40    2.50
  -2 -11   3   20.00    2.40
 -11  13   3   16.00    2.60
  13  -2   3   27.30    8.10
  -2 -11   3   27.20   10.40
   5   8  -3   31.40    2.10
   8 -13  -3   36.10    2.60
   5   8  -3   35.50    2.80
 -13   5  -3   33.30    2.20
  13  -5   3   33.10    2.50
  13  -5   3   22.20   11.00
  -8  13   3   31.10    2.80
  -5  -8   3   32.80    8.90
  13  -5   3   33.70    2.00
  -5  -8   3   34.90    2.50
  -5  -8   3   34.90    2.80
 -13   8  -3   21.10    2.20
   8   5  -3   14.90    1.80
   5 -13  -3   17.20    2.30
   5 -13  -3   22.10    5.90
   5 -13  -3   17.30    1.50
 -13   8  -3   16.90    1.70
  13  -8   3   15.30    2.00
  -5  13   3   16.40    2.20
  -8  -5   3   24.60    7.50
  -8  -5   3   14.10    1.90
  -8  -5   3   19.80    2.60
   2 -13  -3   23.90    2.40
 -13  11  -3   24.60    2.40
  11   2  -3   28.80    2.30
   2 -13  -3   28.00    2.40
 -11  -2   3   28.20    2.40
  -2  13   3   27.20    2.80
 -11  -2   3   26.10    3.30
  13 -11   3   28.60    2.50
 -13  14  -3    8.00    2.10
  -1 -13  -3    7.90    1.80
  -1 -13  -3   11.50    2.40
 -14   1   3    7.90    1.80
 -14   1   3   12.40    2.60
   1  13   3    7.40    1.80
 -14   1   3    7.40    2.10
  13 -14   3    6.60    2.10
  -4 -13  -3    7.20    2.90
 -13  17  -3   -1.10    3.30
   4  13   3    5.10    2.20
 -17   4   3    3.10    3.00
 -17   4   3    4.70    2.50
 -17   4   3    0.40    2.20
  13 -17   3    5.40    2.30
 -14  -2  -3    1.20    2.50
  16 -14  -3    0.80    1.90
  -2  16  -3    0.90    2.60
   2 -16   3   -4.10    3.30
 -16  14   3   -1.50    2.60
  14   2   3    0.50    2.10
   2 -16   3   -3.20    2.30
 -14   1  -3   -0.20    1.80
  13 -14  -3    1.10    1.70
   1  13  -3    4.20    2.00
  -1 -13   3    0.80    1.80
  14  -1   3    1.70    1.80
  -1 -13   3    1.60    2.20
 -13  14   3   -2.40    2.60
 -14   4  -3   20.30    2.30
  10 -14  -3   18.80    2.50
   4  10  -3   23.10    2.20
  -4 -10   3   22.40    2.40
  14  -4   3   27.90    2.60
  14  -4   3   21.20    1.70
 -10  14   3   19.20    2.50
  -4 -10   3   22.00    2.90
  -4 -10   3   11.40   10.70
  14  -4   3   34.90   13.50
   7   7  -3   28.30    2.20
 -14   7  -3   25.60    2.50
 -14   7  -3   25.70    2.00
   7 -14  -3   27.60    2.60
  -7  -7   3   14.80    9.40
  -7  14   3   29.60    3.00
  -7  14   3   16.70    7.60
  -7  -7   3   29.70    3.00
  -7  -7   3   26.40    2.40
  14  -7   3   26.80    2.30
   4 -14  -3   63.89   11.30
 -14  10  -3   54.99    3.20
   4 -14  -3   59.69    2.80
  10   4  -3   60.39    2.80
 -14  10  -3   56.29    2.40
   4 -14  -3   62.49    3.20
 -10  -4   3   55.19    3.00
  -4  14   3   52.29    3.50
 -10  -4   3   60.09    4.00
  14 -10   3   55.99    3.20
 -14  13  -3    8.30    2.00
   1 -14  -3   12.00    2.10
   1 -14  -3   11.10    1.90
  13   1  -3    8.10    1.80
  -1  14   3   11.30    2.40
 -13  -1   3    6.10    2.00
  14 -13   3   14.00    2.50
 -13  -1   3   10.50    2.50
  -2 -14  -3    7.50    2.50
 -14  16  -3   14.20    3.20
 -16   2   3    6.70    2.50
 -16   2   3    7.80    3.00
   2  14   3   11.70    2.70
 -16   2   3    8.30    2.40
  14 -16   3    6.50    2.40
 -15   0  -3    0.30    2.30
  15 -15  -3   -1.30    1.70
   0  15  -3    0.00    2.40
 -15  15   3    3.20    2.70
   0 -15   3    0.80    3.30
  15   0   3    0.50    1.80
   0 -15   3   -0.90    2.40
   3  12  -3   11.20    1.70
 -15   3  -3   13.40    2.40
  12 -15  -3   11.70    2.20
  -3 -12   3   13.70    2.90
  15  -3   3    9.60    1.80
 -12  15   3   10.60    2.50
  -3 -12   3   14.40    2.20
   6   9  -3    5.10    1.60
   9 -15  -3    5.70    1.80
 -15   6  -3    6.40    1.60
 -15   6  -3    5.70    1.90
  -6  -9   3    5.80    2.50
  15  -6   3    5.40    1.50
  -6  -9   3    4.20    1.70
  -9  15   3    5.30    2.00
   6 -15  -3   34.30    3.00
   9   6  -3   37.00    2.80
 -15   9  -3   30.40    2.30
 -15   9  -3   34.00    2.90
  -6  15   3   34.30    3.60
  -9  -6   3   31.00    2.70
  -9  -6   3   45.40    3.70
  15  -9   3   36.80    2.70
 -15  12  -3   85.99    4.20
   3 -15  -3   88.29    4.10
  12   3  -3   92.39    3.90
   3 -15  -3   86.09    3.70
 -12  -3   3   82.19    4.80
  -3  15   3   85.49    4.50
 -12  -3   3   81.59    3.80
  15 -12   3   84.79    4.10
 -15  15  -3   21.30    3.10
   0 -15  -3   17.70    2.60
   0 -15  -3   10.70    5.30
 -15   0   3   11.70    2.40
 -15   0   3   13.40    2.60
  15 -15   3   14.40    2.60
   0  15   3   18.30    2.90
 -15   0   3   13.50    3.20
  14 -16  -3    3.00    2.10
   2  14  -3    1.00    2.00
 -16   2  -3   -3.90    2.40
  -2 -14   3    4.00    2.40
 -14  16   3   -0.50    3.00
  -2 -14   3   -2.30    3.50
  16  -2   3   -0.20    1.80
 -16   5  -3   43.90    3.30
   5  11  -3   43.60    3.00
  11 -16  -3   49.80    3.60
 -16   5  -3   41.90    3.00
  16  -5   3   41.60    3.30
  16  -5   3   43.80    2.80
  -5 -11   3   46.30    3.30
  -5 -11   3   51.89    4.20
 -11  16   3   42.60    3.90
   8 -16  -3   35.00    3.30
 -16   8  -3   35.90    3.20
 -16   8  -3   28.50    2.50
   8   8  -3   31.90    2.40
  -8  16   3   36.50    3.60
  -8  -8   3   34.30    3.30
  16  -8   3   34.20    2.70
  -8  -8   3   34.60    4.00
 -16  11  -3   53.69    3.60
   5 -16  -3   58.39    3.10
   5 -16  -3   57.79    3.60
  11   5  -3   53.59    3.10
 -11  -5   3   57.19    4.40
 -11  -5   3   53.09    3.40
  -5  16   3   53.99    4.00
  16 -11   3   51.09    3.40
   2 -16  -3    7.90    2.50
 -16  14  -3   10.20    2.40
   2 -16  -3    8.30    2.60
  14   2  -3    3.20    2.20
 -14  -2   3    6.80    3.30
  16 -14   3    9.30    2.40
  -2  16   3    7.70    2.70
 -14  -2   3    9.20    2.30
 -17   4  -3    6.00    2.30
   4  13  -3    2.60    2.00
  13 -17  -3    4.80    2.30
  -4 -13   3    0.90    2.50
 -13  17   3    0.70    2.60
  -4 -13   3    4.80    2.80
  17  -4   3    3.60    2.10
   7  10  -3   59.49    3.30
  10 -17  -3   57.19    4.00
 -17   7  -3   59.29    3.90
 -17   7  -3   55.99    3.40
  -7 -10   3   56.29    3.80
  17  -7   3   56.69    3.20
  -7 -10   3   55.19    5.30
 -10  17   3   44.70    4.40
   7 -17  -3   39.30    3.60
 -17  10  -3   34.50    4.50
 -17  10  -3   48.00    3.50
  10   7  -3   47.50    2.90
  17 -10   3   41.10    3.20
  -7  17   3   38.30    3.90
 -10  -7   3   43.30    4.30
 -10  -7   3   38.50    3.90
   4 -17  -3   10.70    2.50
 -17  13  -3    3.80    2.20
  13   4  -3    3.80    2.20
 -13  -4   3    3.10    4.40
 -13  -4   3    1.40    3.10
  17 -13   3    5.20    2.70
  -4  17   3    1.00    3.00
 -18   6  -3    5.10    2.30
  12 -18  -3    5.00    2.40
  -6 -12   3    9.10    4.10
  -6 -12   3    3.20    2.70
 -18   9  -3   22.40    5.10
   9 -18  -3   19.80    3.00
 -18   9  -3   20.30    3.40
   9   9  -3   28.20    2.90
  18  -9   3   24.70    3.10
  -9  18   3   32.50    4.50
  -9  -9   3   18.20    3.60
  -9  -9   3   10.20    6.00
   6 -18  -3    7.90    2.80
 -12  -6   3    8.40    3.10
  18 -12   3    6.50    2.40
   1  -1  -4  904.71   23.80
  -1   0  -4 1008.10   25.90
   1  -1  -4  955.30   26.20
   0   1  -4  946.41   23.90
  -1   0  -4  929.31   23.80
   1  -1  -4  945.61   25.20
   0   1  -4  940.31   26.30
  -1   0  -4  982.70   25.90
   0  -1   4  992.10   24.00
  -1   1   4  948.51   25.10
  -2  -1  -4   61.39    2.10
  -1   3  -4   64.59    2.20
  -2  -1  -4   59.99    4.10
  -2  -1  -4   65.09    4.00
   3  -2  -4   65.39    4.40
  -1   3  -4   57.59    4.90
   1  -3   4   66.69    4.70
   1  -3   4   67.89    6.10
   1  -3   4   62.69    2.30
   2   1   4   68.69    4.90
  -3   2   4   61.09    2.30
   0  -2  -4   78.79    4.60
  -2   2  -4   77.49    2.50
  -2   2  -4   84.59    4.80
   2   0  -4   72.49    4.70
   0  -2  -4   76.89    2.40
   2   0  -4   80.29    4.40
   2   0  -4   78.59    2.50
  -2   2  -4   81.39    4.20
   0  -2  -4   79.59    3.70
   2  -2   4   70.19    2.50
  -2   0   4   77.29    4.00
   0   2   4   79.69    3.80
  -2   0   4   78.39    2.60
   2  -2   4   91.69    6.40
   5  -3  -4  554.44   14.60
  -2   5  -4  548.05   14.50
  -2   5  -4  569.54   18.40
  -3  -2  -4  584.54   17.40
   5  -3  -4  580.44   17.60
  -3  -2  -4  587.24   17.40
  -3  -2  -4  539.95   14.50
   3   2   4  575.54   17.50
   2  -5   4  543.35   14.70
   2  -5   4  589.64   18.00
   2  -5   4  575.64   20.60
   3   2   4  556.04   14.60
  -3   1  -4   62.89    3.70
   2  -3  -4   65.99    4.40
  -3   1  -4   59.49    2.10
  -3   1  -4   65.29    4.20
   1   2  -4   63.39    4.60
   1   2  -4   65.49    2.30
   2  -3  -4   62.59    2.20
   3  -1   4   57.39    5.40
  -1  -2   4   65.19    2.30
  -1  -2   4   64.39    4.90
   4  -1  -4   79.99    5.10
  -1  -3  -4   70.59    2.40
   4  -1  -4   76.69    2.50
  -1  -3  -4   61.99    3.90
  -3   4  -4   76.89    2.50
   4  -1  -4   78.49    4.50
  -3   4  -4   78.79    5.30
  -1  -3  -4   73.39    5.00
  -4   1   4   76.79    4.30
   1   3   4   71.99    2.50
  -4   1   4   76.49    2.70
   3  -4   4   80.49    7.00
   3  -4   4   67.69    4.50
   3  -4   4   75.59    2.70
   7  -4  -4  478.85   15.80
  -4  -3  -4  478.25   16.30
   7  -4  -4  461.95   12.50
  -3   7  -4  484.55   12.50
  -3   7  -4  454.45   17.00
  -4  -3  -4  463.65   12.40
  -4  -3  -4  516.45   16.50
   7  -4  -4  488.35   12.30
   3  -7   4  476.45   19.10
   3  -7   4  481.65   16.40
  -7   4   4  474.15   12.40
   4   3   4  464.45   12.60
   3  -7   4  469.15   12.70
   0   4  -4  470.65   16.00
  -4   0  -4  485.65   14.30
  -4   0  -4  500.85   15.20
   4  -4  -4  479.55   14.90
   0   4  -4  466.15   12.30
  -4   0  -4  455.95   12.10
   4  -4  -4  460.75   12.30
   0  -4   4  482.55   16.00
   4   0   4  452.75   12.20
   0  -4   4  470.75   17.40
   0  -4   4  466.75   12.40
  -4   4   4  466.35   12.20
   4   0   4  484.45   16.00
   1  -4  -4   71.99    5.00
  -4   3  -4   71.99    3.90
   1  -4  -4   75.39    2.40
  -4   3  -4   78.69    5.00
  -4   3  -4   72.09    2.40
   3   1  -4   79.49    2.70
   3   1  -4   79.69    5.10
   4  -3   4   75.89    6.40
  -1   4   4   73.49    2.60
  -3  -1   4   76.19    2.70
  -3  -1   4   79.89    5.80
   4  -3   4   71.79    3.60
   4  -3   4   73.69    2.60
  -2  -4  -4   12.10    3.70
   6  -2  -4   11.30    1.10
  -2  -4  -4    9.40    2.70
  -2  -4  -4    9.70    1.10
  -4   6  -4    9.30    3.20
  -4   6  -4   10.60    1.10
   4  -6   4    8.50    1.20
  -6   2   4    9.10    1.10
   4  -6   4    7.50    5.20
   2   4   4    9.30    1.40
   4  -6   4    8.70    3.10
  -6   2   4   10.70    2.90
  -6   2   4    2.40    4.00
  -4   9  -4  100.89   10.50
  -5  -4  -4  125.49    8.30
  -5  -4  -4  123.59    4.10
   9  -5  -4  125.49    3.90
  -5  -4  -4  112.99    8.60
   9  -5  -4  126.39    4.10
  -4   9  -4  126.59    3.90
  -4   9  -4  126.99    4.10
   9  -5  -4  132.99    8.00
   5   4   4  126.29    4.20
   4  -9   4  105.19   12.20
   4  -9   4  127.09    4.30
  -9   5   4  127.69    4.10
   4  -9   4  118.59    9.00
  -5  -1  -4   27.90    1.50
  -5  -1  -4   29.80    4.50
   6  -5  -4   25.40    1.50
  -1   6  -4   32.40    5.30
   6  -5  -4   28.60    4.00
  -5  -1  -4   25.70    4.30
  -1   6  -4   26.30    1.70
   5   1   4   25.40    4.50
   1  -6   4   33.30    4.90
   5   1   4   22.20    1.60
  -6   5   4   24.40    1.60
   1  -6   4   28.50    1.70
   1  -6   4   22.00    5.70
   3  -5  -4  543.95   14.50
   2   3  -4  563.64   18.50
  -5   2  -4  554.14   14.40
   3  -5  -4  571.14   17.50
  -5   2  -4  578.14   15.90
   2   3  -4  559.74   14.70
  -5   2  -4  567.24   17.60
   5  -2   4  584.54   19.50
  -2  -3   4  564.24   14.70
  -2  -3   4  567.84   19.00
  -3   5   4  547.85   14.60
   5  -2   4  593.64   16.30
   5  -2   4  562.44   14.50
   0  -5  -4    2.80    2.00
   5   0  -4    5.00    3.00
   5   0  -4    2.70    0.90
   0  -5  -4    4.20    2.90
   0  -5  -4    3.80    0.80
  -5   5  -4    1.50    2.90
  -5   5  -4    5.40    0.80
   5  -5   4    3.20    2.10
   5  -5   4    2.50    0.80
   0   5   4    3.70    0.90
  -5   0   4    3.40    0.90
   5  -5   4    4.20    1.50
  -5   0   4    6.00    2.80
   5  -5   4    3.20    3.90
  -5   8  -4   20.70    1.40
  -3  -5  -4   16.00    3.90
   8  -3  -4   23.30    1.40
   8  -3  -4   20.00    1.50
  -5   8  -4   19.70    1.40
  -3  -5  -4   22.40    4.40
  -3  -5  -4   22.30    1.60
  -5   8  -4   23.70    6.60
   5  -8   4   19.80    6.00
   5  -8   4   21.20    4.20
  -8   3   4   19.60    1.40
  -8   3   4   20.40    3.80
  -8   3   4   12.50    4.60
   5  -8   4   19.50    1.70
   3   5   4   19.80    1.70
  -5  11  -4  199.68    5.90
  -6  -5  -4  192.28    6.00
  11  -6  -4  189.78    5.60
  -5  11  -4  195.48    5.70
  11  -6  -4  189.38    5.90
   5 -11   4  188.48    6.20
 -11   6   4  178.38   12.20
 -11   6   4  191.88    5.90
   6   5   4  194.68    6.00
 -11   6   4  181.68    8.80
   5 -11   4  188.28   11.50
  -2   8  -4  327.07    8.80
  -6  -2  -4  302.67    8.70
  -6  -2  -4  316.27   12.30
   8  -6  -4  306.67    8.80
  -6  -2  -4  313.17   13.20
  -2   8  -4  305.57   14.40
   8  -6  -4  312.67   12.00
   6   2   4  328.57    8.90
   2  -8   4  324.17   15.80
   2  -8   4  316.87    8.90
  -8   6   4  328.87    8.80
   2  -8   4  333.17   14.10
  -6   1  -4   26.90    3.50
  -6   1  -4   30.40    4.80
  -6   1  -4   28.80    1.50
   1   5  -4   34.40    5.50
   1   5  -4   28.50    1.70
   5  -6  -4   26.70    4.20
   5  -6  -4   26.90    1.60
  -1  -5   4   25.30    1.70
  -1  -5   4   24.80    5.40
   6  -1   4   27.80    1.60
  -1  -5   4   21.40    4.30
  -5   6   4   28.60    1.70
   6  -1   4   29.90    5.50
   2  -6  -4    9.60    3.10
   4   2  -4   10.20    1.20
   2  -6  -4   10.20    1.10
   2  -6  -4    9.10    0.90
   4   2  -4    4.40    3.30
  -6   4  -4   12.60    2.80
  -6   4  -4   11.20    1.10
  -2   6   4   10.90    1.30
   6  -4   4   10.40    1.10
  -4  -2   4   11.20    1.20
   6  -4   4   11.30    1.20
  -4  -2   4    3.60    3.90
   6  -4   4   10.50    4.40
   7  -1  -4   73.29    2.80
  -6   7  -4   77.89    2.60
  -1  -6  -4   75.89    2.70
  -6   7  -4   70.49    6.60
  -6   7  -4   76.89    2.60
  -1  -6  -4   82.59    7.20
  -1  -6  -4   85.59    5.70
  -7   1   4   78.09    7.50
   1   6   4   77.09    2.90
   6  -7   4   83.89    9.70
   1   6   4   59.69    5.40
  -7   1   4   80.99    6.60
  -7   1   4   77.79    2.90
   6  -7   4   72.69    3.90
  -7   1   4   73.29    2.50
   6  -7   4   77.19    5.10
   6  -7   4   75.69    2.90
  -4  -6  -4   62.79    7.60
  -6  10  -4   66.79    2.70
  10  -4  -4   64.59    2.80
  10  -4  -4   64.79    2.70
  -4  -6  -4   63.79    2.90
  -6  10  -4   65.29    2.80
 -10   4   4   68.49    8.50
   4   6   4   69.39    3.00
   6 -10   4   66.49    3.00
 -10   4   4   67.49    6.60
 -10   4   4   66.89    2.80
   6 -10   4   70.89    7.00
  -6  13  -4   82.89    3.40
  13  -7  -4   75.29    3.40
  -7  -6  -4   76.49    3.70
  -6  13  -4   82.09    3.40
 -13   7   4   56.39    8.40
   7   6   4   77.49    3.60
 -13   7   4   78.19    3.50
 -13   7   4   80.19    3.60
   6 -13   4   79.49    3.80
   6 -13   4   90.09   11.90
 -13   7   4   54.09   13.30
  -3  10  -4   28.00    1.90
  10  -7  -4   33.30    2.00
  10  -7  -4   36.20    4.80
  -3  10  -4   32.90    2.10
  -7  -3  -4   24.10    6.00
  -7  -3  -4   26.90    2.00
   7   3   4   27.70    2.10
 -10   7   4   29.70    2.10
   3 -10   4   27.20   10.10
   3 -10   4   24.50    7.00
   3 -10   4   30.80    2.20
  -7   0  -4    1.20    1.00
   0   7  -4    1.50    5.00
   7  -7  -4    4.60    3.20
   0   7  -4    4.10    1.00
  -7   0  -4    0.50    3.50
   7  -7  -4    3.50    1.00
  -7   0  -4   -0.90    2.80
   0  -7   4    8.10    5.20
   7   0   4    2.20    0.90
   0  -7   4   -4.50    5.00
   7   0   4    0.90    3.60
   0  -7   4    3.70    1.30
  -7   7   4    4.40    1.40
  -7   3  -4  481.55   16.40
   3   4  -4  458.65   17.20
   3   4  -4  469.15   12.80
   4  -7  -4  479.65   15.90
  -7   3  -4  469.95   12.30
  -7   3  -4  478.55   13.50
   4  -7  -4  468.65   12.50
   7  -3   4  484.95   12.40
  -3  -4   4  476.95   17.50
   7  -3   4  480.85   12.60
  -3  -4   4  479.25   18.60
   7  -3   4  500.85   18.30
   7  -3   4  468.65   14.00
  -4   7   4  474.75   12.60
  -3  -4   4  494.05   12.70
   6   1  -4   73.19    2.90
   1  -7  -4   77.09    2.60
  -7   6  -4   67.59    6.70
   1  -7  -4   74.59    6.60
  -7   6  -4   73.99    2.60
   1  -7  -4   76.69    4.80
   1  -7  -4   77.69    2.60
  -7   6  -4   76.89    2.50
   7  -6   4   82.69    9.10
  -6  -1   4   70.79    7.30
  -6  -1   4   73.79    2.90
  -6  -1   4   68.89    8.00
   7  -6   4   75.99    2.80
  -1   7   4   73.59    3.00
  -7   9  -4   34.60    1.80
  -2  -7  -4   31.70    5.50
  -7   9  -4   34.60    1.80
  -7   9  -4   27.10    7.60
  -2  -7  -4   21.20    7.80
  -2  -7  -4   33.40    2.00
   9  -2  -4   30.90    1.90
   7  -9   4   32.70    2.10
   7  -9   4   29.00    4.30
   2   7   4   37.20    2.20
  -9   2   4   32.50    6.30
  -9   2   4   26.90    6.20
  -9   2   4   31.10    2.10
  -9   2   4   30.90    1.80
  -5  -7  -4   95.79    3.80
  -7  12  -4   99.89    3.70
  12  -5  -4   93.09    3.70
  -7  12  -4   94.99    3.80
   7 -12   4  101.99    9.10
 -12   5   4   79.69    8.40
   5   7   4   94.89    3.90
 -12   5   4   93.39    3.80
   7 -12   4   97.39    4.00
 -12   5   4  100.69   15.30
 -12   5   4   93.09    3.70
  -7  15  -4   20.30    2.90
  15  -8  -4   21.30    2.40
  -8  -7  -4   18.90    2.80
  -7  15  -4   20.10    3.10
   7 -15   4   21.50    2.70
   8   7   4   23.20    2.60
 -15   8   4   19.20    2.90
  -8  -4  -4   14.00    1.90
  -4  12  -4   14.00    1.90
  12  -8  -4   13.10    1.80
  -4  12  -4   13.90    2.00
 -12   8   4   16.40    2.00
   4 -12   4  -14.20    9.50
   4 -12   4   13.00    1.90
   8   4   4   13.50    2.00
 -12   8   4   12.10   12.10
   9  -8  -4  275.97    8.00
  -8  -1  -4  285.47   12.30
   9  -8  -4  282.97   11.60
  -8  -1  -4  273.67    7.90
  -1   9  -4  273.07    7.50
  -1   9  -4  287.77    8.10
  -9   8   4  280.27    8.00
   1  -9   4  256.07   14.60
   1  -9   4  268.37   15.90
   8   1   4  272.57    8.00
   1  -9   4  280.87    8.10
   2   6  -4  316.67    9.00
   6  -8  -4  316.17    8.80
   6  -8  -4  319.37   12.20
  -8   2  -4  319.57   10.50
  -8   2  -4  311.47    8.50
  -8   2  -4  312.87   13.10
   2   6  -4  304.97   14.20
  -2  -6   4  312.47   14.60
  -6   8   4  307.97    8.80
  -2  -6   4  320.07    8.80
  -2  -6   4  335.57   15.50
   8  -2   4  318.77   14.00
   8  -2   4  318.37    8.80
   3  -8  -4   20.60    1.50
   5   3  -4   24.50    4.70
  -8   5  -4   19.40    4.80
   3  -8  -4   19.80    1.20
   3  -8  -4   17.20    4.10
   5   3  -4   21.00    1.70
  -8   5  -4   20.30    1.30
   8  -5   4   22.30    1.60
   8  -5   4   19.80    1.50
  -5  -3   4   20.30    5.50
  -5  -3   4   20.40    1.60
  -3   8   4   21.80    1.90
   8  -5   4   15.30    6.00
   8   0  -4   44.90    2.50
   0  -8  -4   31.10    7.60
   0  -8  -4   50.29    2.30
   0  -8  -4   48.20    2.00
  -8   8  -4   43.40    7.20
   0  -8  -4   44.00    6.00
  -8   8  -4   48.00    2.00
  -8   8  -4   49.70    2.20
   8  -8   4   45.40    2.40
  -8   0   4   42.70    2.00
  -8   0   4   53.69    7.70
  -8   0   4   47.90    2.40
  -8   0   4   46.70    7.80
   0   8   4   49.50    2.50
   8  -8   4   63.79   11.10
  -3  -8  -4    8.10    6.60
  -3  -8  -4   12.70    1.90
  -8  11  -4   10.20    1.50
  11  -3  -4   11.40    1.70
  -8  11  -4   11.00    1.60
   8 -11   4   11.40    1.60
 -11   3   4    9.00   11.80
 -11   3   4   12.00    1.50
   8 -11   4    5.80    4.40
   3   8   4   12.10    1.80
 -11   3   4   12.90    5.80
 -11   3   4   10.20    1.60
  14  -6  -4    6.80    1.60
  -6  -8  -4    5.90    2.00
  -8  14  -4    4.20    1.60
  -8  14  -4    6.70    1.90
   8 -14   4   16.10    9.90
 -14   6   4    5.50    1.60
   8 -14   4    5.10    1.80
   6   8   4    7.30    1.70
 -14   6   4    4.30    9.00
 -14   6   4    6.60    1.90
  17  -9  -4    9.20    2.00
  -8  17  -4    8.70    4.00
  -9  -8  -4    6.90    2.40
  -8  17  -4   13.60    2.80
   8 -17   4    4.90    2.20
 -17   9   4    8.30    2.60
   9   8   4    7.20    2.30
  -9  -5  -4   -1.50    1.60
  -5  14  -4    0.30    1.60
  -5  14  -4   -1.80    2.10
  14  -9  -4    0.50    1.40
   5 -14   4    0.60    1.90
 -14   9   4   -1.20    1.50
   9   5   4    1.90    1.60
 -14   9   4    0.10    6.50
  -2  11  -4   -0.10    1.40
  -9  -2  -4    0.70    1.30
  11  -9  -4    5.10    4.40
  -2  11  -4   -0.40    1.50
  -9  -2  -4   -3.40    6.40
  11  -9  -4   -0.10    1.00
 -11   9   4    0.70    1.40
   2 -11   4   -0.20    1.20
   9   2   4    0.10    1.10
  -9   1  -4  272.77   10.70
   8  -9  -4  263.67    7.80
   1   8  -4  275.97    8.00
   8  -9  -4  268.27   11.40
  -9   1  -4  267.37    7.60
   9  -1   4  271.27    7.80
  -1  -8   4  267.17   15.10
  -8   9   4  265.37    7.90
   9  -1   4  271.97   12.80
  -1  -8   4  272.47    7.90
   5  -9  -4  123.69    8.00
  -9   4  -4  126.09    3.80
   4   5  -4  128.49    4.40
   5  -9  -4  123.79    4.10
  -9   4  -4  128.89    9.60
   4   5  -4  124.79   10.20
  -4  -5   4  128.89    4.20
  -4  -5   4  126.39   10.10
  -5   9   4  120.89    4.30
   9  -4   4  123.19    3.90
  -4  -5   4   92.89   11.90
   9  -4   4  126.29   10.40
   9  -4   4  126.59    4.20
   7   2  -4   30.00    2.10
  -9   7  -4   34.20    1.90
  -9   7  -4   19.30    6.40
   2  -9  -4   21.50    6.90
   7   2  -4   31.80    1.60
  -9   7  -4   34.80    1.70
   2  -9  -4   33.80    1.70
   2  -9  -4   37.10    5.00
   2  -9  -4   33.30    1.80
   9  -7   4   29.90    2.10
  -2   9   4   32.40    2.20
  -7  -2   4   34.00    2.00
  -7  -2   4   31.60    8.40
   9  -7   4   35.20    7.60
  -7  -2   4   34.00    6.40
  -9  10  -4  180.58    5.10
  -9  10  -4  179.98    5.50
  -1  -9  -4  187.38    5.50
  -1  -9  -4  177.58   10.80
  10  -1  -4  172.28    5.70
 -10   1   4  176.28    5.60
 -10   1   4  164.68   12.20
   9 -10   4  177.28    5.80
 -10   1   4  172.08    5.30
   1   9   4  171.48    5.70
  -4  -9  -4    5.80    1.90
  -9  13  -4    7.60    2.00
  -9  13  -4    8.00    1.80
   4   9   4    6.30    1.70
   9 -13   4   15.60    6.20
 -13   4   4    9.90    2.10
 -13   4   4    7.20    1.80
 -13   4   4    9.00    8.90
 -13   4   4    7.50    1.80
   9 -13   4    9.60    2.00
  16  -7  -4    3.90    1.70
  -9  16  -4    0.40    2.50
  -7  -9  -4    4.60    2.50
  -9  16  -4    2.90    2.30
 -16   7   4    1.10    1.90
   9 -16   4    2.10    2.10
 -16   7   4    3.60    2.60
   7   9   4    3.30    2.20
 -10  -6  -4   16.20    2.70
  -6  16  -4   15.50    3.00
  16 -10  -4   16.60    2.50
  -6  16  -4   17.70    2.90
  10   6   4   14.20    2.30
   6 -16   4   15.60    2.70
 -16  10   4    7.90    2.50
 -10  -3  -4    6.30    1.60
  -3  13  -4    1.90    1.90
  -3  13  -4    4.80    2.10
  13 -10  -4    5.60    1.50
  13 -10  -4    8.20    8.00
   3 -13   4    5.90    1.90
 -13  10   4    4.20    1.80
  10   3   4    4.40    1.90
  10 -10  -4   33.40    5.70
 -10   0  -4   35.10    6.50
   0  10  -4   29.90    2.60
  10 -10  -4   33.40    2.30
 -10   0  -4   28.30    2.20
   0  10  -4   33.80    2.00
  10   0   4   32.60    2.30
  10   0   4   30.60    5.90
   0 -10   4   24.30   10.00
 -10  10   4   33.20    2.50
   0 -10   4   31.50    2.40
   3   7  -4   31.80    1.60
 -10   3  -4   29.10    1.80
   7 -10  -4   26.90    2.00
   3   7  -4   29.20    2.40
   7 -10  -4   22.30    5.10
  10  -3   4   27.00    2.00
  10  -3   4   38.70    7.60
  -3  -7   4   30.40    2.00
  10  -3   4   32.30    1.70
  -7  10   4   25.90    2.20
  -3  -7   4   33.00    8.00
 -10   6  -4   65.59    2.80
   4 -10  -4   67.09    2.30
   4 -10  -4   65.69    2.80
   6   4  -4   54.59   12.00
 -10   6  -4   67.59    2.50
   6   4  -4   63.39    2.30
   6   4  -4   65.29    3.00
  10  -6   4   79.19   11.10
  -6  -4   4   50.99   12.10
  -4  10   4   64.89    3.10
  10  -6   4   65.79    2.80
  -6  -4   4   65.69    2.90
 -10   9  -4  181.98    5.10
   9   1  -4  166.48    5.20
   1 -10  -4  180.78    5.20
   9   1  -4  171.38    5.80
   1 -10  -4  190.38    9.80
   1 -10  -4  188.88    5.30
 -10   9  -4  177.78    5.50
  -9  -1   4  158.88   15.30
  -1  10   4  174.88    5.80
  -9  -1   4  177.98    5.60
  10  -9   4  172.98    5.70
  -9  -1   4  169.78    5.20
 -10  12  -4   47.20    2.50
  -2 -10  -4   45.60    2.70
 -10  12  -4   47.90    2.80
  10 -12   4   43.00    2.80
 -12   2   4   45.70    3.10
   2  10   4   43.50    2.90
 -12   2   4   45.20    2.70
 -12   2   4   44.70    2.80
 -10  15  -4    4.10    2.30
 -10  15  -4    2.80    2.10
  -5 -10  -4    3.00    2.10
  10 -15   4    2.60    1.80
 -15   5   4   -0.10    1.90
   5  10   4    3.30    1.80
 -15   5   4    1.80    2.00
 -15   5   4    0.90    2.30
  -4  15  -4   35.00    3.30
  -4  15  -4   38.80    3.50
  15 -11  -4   38.60    2.90
 -11  -4  -4   44.10    3.40
   4 -15   4   37.90    3.50
  11   4   4   32.80    3.00
 -15  11   4   34.90    3.10
  12 -11  -4    9.90    7.10
  -1  12  -4   27.30    2.30
 -11  -1  -4   21.90    2.50
  -1  12  -4   21.20    2.80
 -11  -1  -4   20.50    8.90
  12 -11  -4   28.70    2.40
 -12  11   4   22.90    2.80
   1 -12   4   23.10    2.40
  11   1   4   19.80    2.20
 -11   2  -4   -0.30    4.40
   9 -11  -4   -1.30    1.20
   9 -11  -4    2.40    6.30
   2   9  -4    1.30    1.00
 -11   2  -4   -0.30    1.10
   2   9  -4    0.20    1.60
  11  -2   4   -0.70    1.10
  11  -2   4   -0.30    6.30
  -9  11   4   -0.20    1.50
  -2  -9   4   -0.40    1.60
  -2  -9   4   -2.50    8.10
   6 -11  -4  192.88    6.10
   5   6  -4  193.58    5.50
   5   6  -4  189.28    6.50
 -11   5  -4  199.78    5.70
  11  -5   4  198.28    5.80
  -5  -6   4  181.38   13.40
  11  -5   4  199.28    6.10
  -5  -6   4  204.58    6.10
  -6  11   4  197.48    6.30
  11  -5   4  189.78   14.80
 -11   8  -4   13.70    1.90
   3 -11  -4   11.50    1.40
 -11   8  -4   10.40    1.50
   3 -11  -4   10.40    1.40
   8   3  -4   10.30    1.70
   3 -11  -4   12.40    4.50
   8   3  -4    9.60    1.30
  -8  -3   4    9.60    1.50
  -3  11   4   12.40    2.10
  11  -8   4   12.50    1.60
   0 -11  -4   33.20    7.20
   0 -11  -4   38.80    2.50
 -11  11  -4   41.20    2.60
 -11  11  -4   38.00    2.20
   0 -11  -4   41.40    2.30
  11   0  -4   45.30    2.80
   0  11   4   41.30    2.70
 -11   0   4   37.10    3.00
  11 -11   4   38.40    2.70
 -11   0   4   41.80    2.50
 -11   0   4   37.30    2.60
 -11  14  -4   23.60    3.00
  -3 -11  -4   23.30    2.80
 -14   3   4   26.80    3.50
  11 -14   4   23.40    2.80
   3  11   4   26.10    3.00
 -14   3   4   26.60    2.80
 -14   3   4   24.60    2.70
  -6 -11  -4   -0.10    2.40
 -11  17  -4   -0.60    2.50
   6  11   4   -1.30    2.00
 -17   6   4    0.30    2.90
 -17   6   4    0.60    2.30
  11 -17   4    1.40    2.40
 -17   6   4   -1.60    2.00
 -12  -5  -4    2.10    2.50
  -5  17  -4   -2.10    3.10
  17 -12  -4   -0.70    1.70
 -17  12   4    1.20    2.30
   5 -17   4    4.20    2.90
   5 -17   4   -1.20    2.60
  12   5   4   -1.90    1.70
  14 -12  -4   12.90    2.00
  -2  14  -4    9.20    2.40
 -12  -2  -4    9.50    2.00
  -2  14  -4    8.20    2.00
  12   2   4    5.90    1.70
   2 -14   4   10.00    2.20
 -14  12   4    7.20    2.70
   1  11  -4   23.80    2.10
 -12   1  -4   19.60    6.90
 -12   1  -4   23.90    2.30
  11 -12  -4   19.00    2.10
   1  11  -4   22.00    2.60
  12  -1   4   20.10    7.60
  12  -1   4   20.60    2.40
 -11  12   4   22.30    2.70
  -1 -11   4    5.80    7.90
  -1 -11   4   26.40    2.50
 -12   4  -4   14.00    1.80
   4   8  -4   15.70    2.30
   8 -12  -4   16.40    2.00
   4   8  -4   16.30    1.70
  -4  -8   4   12.90    9.30
  12  -4   4   16.00    1.90
  12  -4   4   16.40    1.70
  12  -4   4    5.30    7.40
  -4  -8   4   14.40    1.80
  -8  12   4   17.30    2.40
   7   5  -4   94.99    4.10
   7   5  -4   92.39    3.20
 -12   7  -4   94.39    3.30
   5 -12  -4   95.09    3.00
 -12   7  -4   97.19    3.80
   5 -12  -4   95.69    3.80
  -7  -5   4   98.19    3.80
  12  -7   4   93.29    3.60
  -7  -5   4   77.19   12.10
  -5  12   4   95.99    4.20
 -12  10  -4   44.70    2.30
   2 -12  -4   46.70    2.60
 -12  10  -4   45.50    2.70
   2 -12  -4   47.10    2.50
   2 -12  -4   38.60    7.20
  10   2  -4   43.60    2.40
  10   2  -4   39.40    2.90
 -10  -2   4   43.00    3.30
  -2  12   4   47.20    3.10
  12 -10   4   45.70    2.90
 -10  -2   4   46.00    2.80
 -12  13  -4   13.30    2.20
  -1 -12  -4   11.90    1.90
   1  12   4    7.80    1.80
 -13   1   4   10.40    1.90
 -13   1   4    9.50    1.90
 -13   1   4   13.50    2.80
  12 -13   4   11.70    2.30
  -4 -12  -4    4.20    2.30
 -12  16  -4    5.80    3.00
  12 -16   4    0.80    2.10
 -16   4   4   -0.10    2.20
   4  12   4   -0.30    2.00
 -16   4   4   -2.20    2.00
 -16   4   4    3.70    2.80
  -3  16  -4   31.20    3.50
  16 -13  -4   32.80    3.20
 -13  -3  -4   28.50    3.60
 -16  13   4   26.10    3.90
   3 -16   4   27.70    3.70
   3 -16   4   21.70    3.20
  13 -13  -4   20.10    2.50
   0  13  -4   12.00    2.40
   0  13  -4   21.20    2.60
 -13   0  -4   20.10    2.70
   0 -13   4   19.00    2.90
  13   0   4   20.70    2.50
 -13  13   4   18.90    3.10
   3  10  -4    6.80    1.90
  10 -13  -4    6.70    1.80
 -13   3  -4    4.70    1.70
 -10  13   4    4.20    1.70
  13  -3   4    6.60    1.10
  13  -3   4    3.50    1.20
  -3 -10   4    4.90    1.80
  -3 -10   4   10.00   13.00
 -13   6  -4   79.49    3.10
 -13   6  -4   75.89    3.50
   6   7  -4   73.79    2.90
   6   7  -4   73.09    3.90
   7 -13  -4   79.29    3.50
  -6  -7   4   77.29    3.50
  -6  -7   4   81.09   15.50
  -7  13   4   78.89    4.00
  13  -6   4   76.19    3.20
   4 -13  -4    8.80    1.50
   4 -13  -4    1.40    5.60
 -13   9  -4    6.20    1.50
   9   4  -4    9.80    2.10
   9   4  -4    8.90    1.50
   4 -13  -4    9.10    1.70
 -13   9  -4    8.40    1.40
  13  -9   4    9.10    1.90
  -9  -4   4    8.30    1.80
  -9  -4   4    6.50    2.30
  -4  13   4    5.90    1.80
   1 -13  -4    9.40    1.60
 -13  12  -4   14.40    2.00
   1 -13  -4   12.20    2.00
 -13  12  -4   11.00    1.90
 -12  -1   4   11.90    1.80
  13 -12   4   13.50    2.20
 -12  -1   4   10.30    1.80
  -1  13   4    9.90    2.20
 -12  -1   4   11.90    2.60
  -2 -13  -4   53.99    3.50
 -13  15  -4   57.59    3.90
 -15   2   4   53.69    3.80
   2  13   4   52.49    4.00
  13 -15   4   53.59    3.90
 -15   2   4   50.89    4.20
 -15   2   4   55.59    3.80
  -1  15  -4   13.70    2.70
 -14  -1  -4   17.90    2.90
  15 -14  -4   13.60    2.30
   1 -15   4   15.20    2.90
 -15  14   4   13.50    3.30
   1 -15   4   10.20    2.60
  14   1   4   10.70    2.00
  12 -14  -4   10.40    2.10
   2  12  -4   15.40    2.00
 -14   2  -4   12.20    2.10
   2  12  -4   11.70    2.30
  14  -2   4   11.20    2.20
 -12  14   4    8.70    2.40
  -2 -12   4   13.40    2.20
   5   9  -4   -1.90    1.30
 -14   5  -4   -0.90    1.40
   9 -14  -4    2.10    1.80
   5   9  -4    0.80    1.80
  -9  14   4   -0.50    1.80
  -5  -9   4    9.40   14.00
  14  -5   4    1.00    1.20
  14  -5   4    1.10    1.50
  -5  -9   4    0.00    2.10
 -14   8  -4    5.70    1.60
   8   6  -4    5.40    1.30
   6 -14  -4    7.10    1.90
 -14   8  -4    6.00    1.60
   8   6  -4    9.40    1.90
  -6  14   4    7.00    2.50
  -8  -6   4   -0.70   12.00
  -8  -6   4    7.30    2.10
  14  -8   4    6.30    1.70
  -8  -6   4    7.80    1.80
   3 -14  -4   21.70    2.60
   3 -14  -4   23.50    2.20
  11   3  -4   24.70    2.50
 -14  11  -4   20.30    2.20
 -14  11  -4   23.00    2.60
  14 -11   4   25.00    2.60
 -11  -3   4   19.40    2.40
 -11  -3   4   27.50    3.90
  -3  14   4   18.10    3.00
   0 -14  -4   33.20    5.00
 -14  14  -4   45.20    3.40
   0 -14  -4   41.70    3.20
 -14   0   4   40.40    3.30
  14 -14   4   34.80    3.30
 -14   0   4   30.90    3.20
   0  14   4   39.50    3.50
 -14   0   4   37.60    4.20
  14 -15  -4   13.90    2.60
 -15   1  -4   14.00    2.60
   1  14  -4   14.50    2.40
  15  -1   4   11.00    2.60
  -1 -14   4   16.30    3.00
  -1 -14   4   12.00    2.60
 -14  15   4   14.70    3.40
  11 -15  -4   37.00    3.20
   4  11  -4   35.70    2.60
 -15   4  -4   33.90    2.80
  15  -4   4   34.20    2.90
 -11  15   4   33.80    3.60
  15  -4   4   37.80    3.20
  -4 -11   4   37.90    3.60
  -4 -11   4   31.00    3.10
 -15   7  -4   22.20    2.40
   7   8  -4   23.20    2.10
 -15   7  -4   20.80    2.80
   8 -15  -4   17.70    2.50
  -7  -8   4   31.00    3.30
  15  -7   4   22.30    2.40
  -7  -8   4   19.10    2.40
  -8  15   4   27.00    3.20
  10   5  -4   -1.00    1.60
   5 -15  -4    3.40    1.40
   5 -15  -4    4.10    1.90
 -15  10  -4    1.60    1.80
 -15  10  -4    2.00    1.50
 -10  -5   4    3.80    2.80
 -10  -5   4   -1.00    1.80
  -5  15   4    2.30    2.00
  15 -10   4    2.90    1.80
   2 -15  -4   53.79    3.40
   2 -15  -4   57.39    3.30
  13   2  -4   50.69    3.30
 -15  13  -4   55.89    3.50
 -13  -2   4   58.19    5.20
 -13  -2   4   42.10    3.30
  -2  15   4   54.59    4.00
 -13  -2   4   52.49    3.40
  15 -13   4   49.30    3.60
  15 -16   4   14.20    2.80
 -16   1   4   14.90    3.90
  13 -16  -4   19.70    3.00
   3  13  -4   31.50    3.40
 -16   3  -4   22.40    3.10
  -3 -13   4   26.80    3.60
  -3 -13   4   31.60    4.00
  16  -3   4   27.20    3.70
 -13  16   4   27.10    3.50
  10 -16  -4   20.40    2.80
 -16   6  -4   15.20    2.60
 -16   6  -4   17.30    2.60
   6  10  -4   12.20    2.10
  -6 -10   4   19.00    3.20
  -6 -10   4   14.10    2.50
 -10  16   4   14.40    2.90
  16  -6   4   17.30    2.10
 -16   9  -4    4.90    2.20
   7 -16  -4    4.00    1.90
 -16   9  -4    3.70    2.10
  -9  -7   4   -0.20    3.00
  16  -9   4    2.30    2.20
  -9  -7   4    4.10    2.00
  -7  16   4    4.70    2.40
   4 -16  -4   -1.00    1.90
  12   4  -4    0.50    2.10
 -16  12  -4    2.80    2.10
   4 -16  -4    1.20    2.10
  16 -12   4    2.90    2.20
  -4  16   4   -0.20    2.30
 -12  -4   4    3.70    2.00
 -12  -4   4    4.20    4.10
  16 -15   4   13.60    2.70
 -15  -1   4   15.60    3.90
  12 -17  -4    2.50    2.10
 -17   5  -4    0.50    2.20
 -17   5  -4   -2.50    2.20
  -5 -12   4   -4.90    3.60
  17  -5   4    1.60    2.30
 -12  17   4    2.30    2.40
  -5 -12   4    3.00    2.50
 -17   8  -4    4.40    2.30
   9 -17  -4   11.50    2.60
 -17   8  -4    7.30    2.00
   8   9  -4    6.80    2.20
  -8  -9   4    9.00    3.10
  17  -8   4    7.30    2.20
  -8  -9   4   13.10    3.90
  -9  17   4   12.70    3.10
 -17  11  -4    2.70    2.40
   6 -17  -4   -1.10    2.30
  11   6  -4   -0.10    2.20
  17 -11   4   -0.90    2.60
 -11  -6   4    0.80    2.50
 -11  -6   4    1.10    4.00
  -6  17   4    0.20    3.00
  -1   1  -5  758.92   19.30
   1   0  -5  769.62   19.30
   0  -1  -5  758.52   19.20
   0  -1  -5  726.93   21.10
  -1   1  -5  776.52   22.00
   0  -1  -5  792.42   22.20
  -1   1  -5  737.93   21.90
   1   0  -5  770.62   21.70
   0   1   5  765.62   19.30
  -1   0   5  752.62   19.40
   1  -1   5  766.62   19.40
  -2   0  -5   14.10    2.70
  -2   0  -5   17.10    1.10
   2  -2  -5   20.50    2.70
   0   2  -5   23.40    4.00
   2  -2  -5   16.80    1.10
   0   2  -5   24.50    4.00
  -2   0  -5   18.40    3.00
   2  -2  -5   17.90    3.50
   0   2  -5   15.30    1.20
   2   0   5   17.80    4.20
  -2   2   5   15.60    1.40
   0  -2   5   17.50    3.70
   2   0   5   16.00    1.20
   0  -2   5   19.20    1.30
   0  -2   5   19.20    5.40
  -2   3  -5    7.80    1.00
  -1  -2  -5    7.10    2.30
   3  -1  -5    8.20    2.90
  -1  -2  -5    7.90    0.90
  -1  -2  -5   12.40    2.80
  -2   3  -5    6.00    2.70
   3  -1  -5    9.50    2.50
   3  -1  -5    8.20    1.00
   1   2   5    7.50    1.10
   2  -3   5    9.90    5.00
  -3   1   5    5.80    0.90
   2  -3   5    3.20    3.80
   2  -3   5    6.80    1.00
   1   2   5    7.20    0.90
  -1   4  -5  178.18    8.80
  -3  -1  -5  187.18    7.80
   4  -3  -5  171.58    8.20
  -3  -1  -5  176.18    5.00
   4  -3  -5  178.08    5.00
  -1   4  -5  172.78    5.10
  -3  -1  -5  176.28    7.70
   1  -4   5  181.28    8.90
   3   1   5  181.68    9.10
   1  -4   5  176.08    5.30
   3   1   5  175.78    5.10
   1  -4   5  176.68   11.10
  -4   3   5  172.78    5.20
   1  -3  -5    7.10    1.90
  -3   2  -5    7.20    2.20
  -3   2  -5    7.30    1.00
  -3   2  -5    7.40    2.90
   2   1  -5    7.80    3.00
   2   1  -5    7.40    1.10
   1  -3  -5    5.80    2.70
   1  -3  -5    6.50    1.00
  -2  -1   5    9.40    4.10
  -1   3   5    7.50    1.10
   3  -2   5    7.00    0.90
  -1   3   5    9.20    1.20
  -1   3   5    4.20    1.90
  -2  -1   5    5.50    1.00
   3  -2   5   14.10    4.80
   5  -2  -5  199.38    8.00
  -2  -3  -5  207.58    9.20
  -3   5  -5  203.48    9.70
   5  -2  -5  203.08    9.60
  -2  -3  -5  207.08    5.80
  -3   5  -5  205.38    5.90
   5  -2  -5  207.38    5.90
  -2  -3  -5  214.28    8.50
   3  -5   5  210.98    6.10
   3  -5   5  222.98    9.50
   2   3   5  204.28    5.90
   3  -5   5  215.18   12.30
  -5   2   5  205.48    7.80
  -5   2   5  203.18    6.00
   6  -4  -5  197.98    5.60
  -2   6  -5  193.18   10.20
   6  -4  -5  195.78    5.80
  -4  -2  -5  202.38    9.20
  -2   6  -5  202.98    5.80
   6  -4  -5  199.78    9.20
  -4  -2  -5  205.48    9.10
  -4  -2  -5  195.58    5.70
   2  -6   5  202.88    6.00
   2  -6   5  204.58   10.30
  -6   4   5  197.28    5.70
   4   2   5  198.38    9.50
   4   2   5  194.08    5.80
   2  -6   5  198.08   12.50
   1   3  -5  171.38    5.10
   3  -4  -5  177.58    4.80
  -4   1  -5  166.78    7.70
   3  -4  -5  171.38    5.00
  -4   1  -5  174.78    7.20
   3  -4  -5  173.28    8.00
  -4   1  -5  167.08    4.90
   1   3  -5  172.38    8.80
  -3   4   5  173.58    5.10
  -1  -3   5  176.68    5.20
  -3   4   5  168.58    4.90
   4  -1   5  167.98    9.80
   4  -1   5  174.08    4.90
  -1  -3   5  176.28    9.00
   4  -1   5  173.98    4.90
  -1  -3   5  158.38   10.20
  -4   4  -5  221.48    9.80
  -4   4  -5  224.38    6.20
   4   0  -5  220.28    6.30
   0  -4  -5  225.38    6.10
   0  -4  -5  230.08    7.90
   4   0  -5  217.88    9.20
   0  -4  -5  215.08    9.40
   4  -4   5  216.78    6.30
   4  -4   5  234.68    8.90
   0   4   5  220.58    6.30
  -4   0   5  218.98    6.40
  -4   0   5  216.98   10.80
   0   4   5  226.48    6.10
   4  -4   5  230.58   12.10
   7  -3  -5   31.90    1.70
  -4   7  -5   43.60    7.50
  -3  -4  -5   32.50    1.80
   7  -3  -5   33.60    5.20
  -4   7  -5   32.50    1.80
  -3  -4  -5   35.30    5.60
  -3  -4  -5   29.90    5.10
   4  -7   5   43.80    6.20
   4  -7   5   31.30    2.00
   4  -7   5   26.70    6.40
   3   4   5   40.90    5.20
  -7   3   5   27.00    4.60
   3   4   5   29.00    1.90
  -7   3   5   29.20    1.70
  -7   3   5   33.00    2.00
  -3   8  -5   24.90    7.90
  -5  -3  -5   28.40    1.80
   8  -5  -5   32.70    1.70
  -5  -3  -5   34.00    5.70
   8  -5  -5   29.30    1.80
  -5  -3  -5   22.50    5.20
   8  -5  -5   26.50    5.40
  -3   8  -5   31.30    2.00
   3  -8   5   31.60    2.10
   3  -8   5   31.20    6.70
   3  -8   5   18.60    8.20
  -8   5   5   26.00    2.10
   5   3   5   27.70    1.90
   5  -5  -5   58.39    5.50
   0   5  -5   62.99    6.70
   0   5  -5   63.39    2.60
  -5   0  -5   68.59    6.00
   5  -5  -5   62.49    2.50
   5  -5  -5   65.29    2.20
  -5   0  -5   77.09    5.10
  -5   0  -5   65.79    2.40
   0  -5   5   52.99    7.60
   0  -5   5   61.29    9.20
   5   0   5   67.09    2.50
  -5   5   5   64.59    2.50
   0  -5   5   66.09    2.70
   5   0   5   67.69    6.60
   3   2  -5  199.58    5.90
  -5   3  -5  202.58    7.60
   2  -5  -5  203.38    5.50
   2  -5  -5  206.08    9.20
  -5   3  -5  197.58    5.60
   3   2  -5  200.58    9.50
  -5   3  -5  202.28    9.30
   2  -5  -5  206.98    5.70
   5  -3   5  205.58   11.50
  -3  -2   5  207.18    6.00
  -3  -2   5  198.98   10.20
   5  -3   5  207.08    5.70
  -2   5   5  193.58    5.80
   5  -3   5  203.68    5.80
   6  -1  -5  388.46   10.70
  -1  -5  -5  397.86   13.20
  -1  -5  -5  390.06   10.40
  -5   6  -5  397.46   10.30
  -5   6  -5  401.96   14.90
  -1  -5  -5  396.86   14.50
  -5   6  -5  402.06   10.50
   5  -6   5  411.96   18.20
   1   5   5  378.76   10.60
   5  -6   5  404.36   10.80
  -6   1   5  391.06   10.80
   5  -6   5  401.26   13.40
   9  -4  -5    3.50    1.10
  -4  -5  -5    2.40    7.30
  -4  -5  -5    2.50    1.20
  -4  -5  -5    3.40    4.80
  -5   9  -5    3.70    1.20
   9  -4  -5    5.30    1.20
   5  -9   5    3.00    1.20
   4   5   5    2.80    1.10
  -9   4   5   -3.00    5.60
  -9   4   5    3.00    3.70
  -9   4   5    3.60    1.10
   5  -9   5   11.70    5.70
  -9   4   5    2.80    1.00
  -4  10  -5    3.10    1.30
  -6  -4  -5   -2.50    4.00
  10  -6  -5    1.80    1.20
  -6  -4  -5    1.60    1.20
  -6  -4  -5    3.80    7.60
  10  -6  -5    6.70    6.60
  -4  10  -5    3.70    1.20
  10  -6  -5    4.30    1.20
   6   4   5    2.90    1.20
   4 -10   5    1.80    1.30
   4 -10   5    9.90    7.10
 -10   6   5    4.10    1.20
  -6  -1  -5  155.98    4.90
  -6  -1  -5  166.08    8.30
  -1   7  -5  165.68    5.20
  -6  -1  -5  162.68    9.50
   7  -6  -5  158.68    5.10
  -1   7  -5  156.38   10.70
   7  -6  -5  173.98    9.10
   7  -6  -5  171.98    4.70
   6   1   5  158.48    5.00
   6   1   5  160.38    9.30
   1  -7   5  172.08   10.90
   1  -7   5  158.08   12.90
  -7   6   5  165.48    5.10
   1  -7   5  159.18    5.20
   4  -6  -5  199.58    5.30
   4  -6  -5  197.18    9.00
  -6   2  -5  187.08    5.50
   4  -6  -5  203.08    5.70
   2   4  -5  192.18    5.80
  -6   2  -5  196.18    9.10
   2   4  -5  183.88   10.20
  -6   2  -5  198.48    7.60
  -2  -4   5  181.18   10.60
   6  -2   5  195.58   11.00
   6  -2   5  195.08    5.50
  -2  -4   5  193.08    5.80
  -2  -4   5  193.68   11.50
   6  -2   5  194.08    5.60
  -4   6   5  198.38    5.70
   1  -6  -5  389.36   14.70
  -6   5  -5  389.26   10.20
   1  -6  -5  393.86   10.20
   5   1  -5  391.16   10.70
   5   1  -5  397.56   14.90
  -6   5  -5  389.66   14.70
  -6   5  -5  385.86   10.30
   1  -6  -5  394.96   10.30
   6  -5   5  394.56   10.60
   6  -5   5  396.96   12.70
  -5  -1   5  379.26   16.30
   6  -5   5  399.66   17.90
  -1   6   5  381.06   10.50
  -5  -1   5  396.36   10.70
   8  -2  -5   38.30    2.10
  -6   8  -5   38.00    1.90
  -2  -6  -5   22.90    6.90
  -2  -6  -5   35.90    2.00
  -6   8  -5   37.60    1.80
  -2  -6  -5   49.60    5.70
  -8   2   5   28.20    6.60
   6  -8   5   39.60    2.30
  -8   2   5   38.00    2.30
  -8   2   5   44.70    6.80
  -8   2   5   37.20    1.90
   2   6   5   34.60    2.30
   6  -8   5   32.70    5.10
  -6  11  -5   62.39    2.80
  -5  -6  -5   59.49    2.90
  11  -5  -5   60.09    2.80
  11  -5  -5   63.69    2.80
  -6  11  -5   62.49    2.90
   5   6   5   56.99    2.90
 -11   5   5   57.19    2.90
   6 -11   5   62.99    3.20
   6 -11   5   52.39    7.50
 -11   5   5   53.39    6.90
  12  -7  -5   65.69    3.10
  -7  -5  -5   67.49    3.30
  -5  12  -5   68.99    3.30
  12  -7  -5   62.99    2.80
  -5  12  -5   62.49    3.00
   7   5   5   70.69    3.30
   5 -12   5   47.30    9.50
   5 -12   5   62.49    3.50
 -12   7   5   61.69    3.20
   9  -7  -5   12.80    1.40
  -7  -2  -5    5.00    5.10
  -7  -2  -5   12.60    1.70
  -2   9  -5   13.30    1.90
   9  -7  -5   13.90    1.60
   7   2   5   15.80    1.80
   2  -9   5   18.40    7.30
  -9   7   5   14.50    1.90
   2  -9   5   15.40    1.90
   2  -9   5    4.50    5.10
  -7   1  -5  160.68    7.50
   6  -7  -5  161.88    4.50
   6  -7  -5  153.18    4.90
  -7   1  -5  151.88    9.10
  -7   1  -5  155.78    4.80
   6  -7  -5  156.38    8.90
   1   6  -5  161.98    5.10
   1   6  -5  152.68   10.10
   7  -1   5  152.58    9.80
  -6   7   5  160.58    5.00
   7  -1   5  162.58    5.00
  -1  -6   5  161.78    5.10
  -1  -6   5  158.48   12.60
  -1  -6   5  170.48   11.20
   3  -7  -5   32.10    1.60
   4   3  -5   31.90    2.00
  -7   4  -5   25.70    4.50
   3  -7  -5   32.70    1.70
   4   3  -5   32.00    5.60
  -7   4  -5   29.50    1.80
  -7   4  -5   30.80    3.50
   3  -7  -5   24.80    4.40
   7  -4   5   31.10    1.70
   7  -4   5   31.90    6.70
  -4  -3   5   33.30    6.80
  -3   7   5   32.50    2.00
   7  -4   5   31.20    1.70
  -4  -3   5   33.40    1.90
  -7   7  -5  245.98    6.70
  -7   7  -5  244.08    6.70
   7   0  -5  247.28    7.20
   0  -7  -5  255.57    6.70
   0  -7  -5  247.18    6.80
   0  -7  -5  239.88    9.60
  -7   0   5  249.78    7.20
   7  -7   5  245.18    7.10
   7  -7   5  237.68   16.70
  -7   0   5  226.08   14.40
   0   7   5  239.58    7.10
  -7   0   5  229.98   11.50
  -7  10  -5    2.50    1.20
  -3  -7  -5    2.20    1.10
  -7  10  -5    0.30    1.10
  -3  -7  -5   -2.50    5.00
  10  -3  -5    5.00    1.40
 -10   3   5    4.00    1.30
 -10   3   5    2.60    1.20
   3   7   5    3.00    1.60
 -10   3   5    4.80    5.40
   7 -10   5   12.00    4.90
   7 -10   5    2.60    1.20
  13  -6  -5   92.89    3.80
  -7  13  -5   89.39    3.70
  -7  13  -5   92.39    3.70
  -6  -7  -5   85.19    4.00
   7 -13   5  105.19   12.50
   7 -13   5   86.09    4.20
 -13   6   5   76.09   10.90
 -13   6   5   92.39    4.00
   6   7   5   86.09    4.00
  14  -8  -5    0.10    1.20
  -6  14  -5    7.60    2.30
  -8  -6  -5    4.50    1.90
  -6  14  -5   -0.90    2.00
   8   6   5    2.80    1.60
 -14   8   5    0.30    1.90
   6 -14   5    2.80    1.80
  -8  -3  -5   10.00    1.50
  -8  -3  -5    0.80    5.40
  -3  11  -5   10.20    1.50
  -3  11  -5    8.20    1.70
  11  -8  -5    8.50    1.50
   3 -11   5    6.80    1.60
   8   3   5    9.90    1.70
 -11   8   5    6.80    1.90
  -8   0  -5   45.20    6.60
   0   8  -5   46.50    2.60
   8  -8  -5   43.20    6.20
   8  -8  -5   45.60    2.40
  -8   0  -5   50.29    2.30
   0  -8   5   51.69   11.00
   0  -8   5   43.00    2.70
   8   0   5   45.10    7.30
  -8   8   5   44.40    2.80
   8   0   5   50.39    2.50
   0  -8   5   43.30   10.40
   5  -8  -5   28.20    1.90
   5  -8  -5   28.60    1.50
   5  -8  -5   23.10    4.70
  -8   3  -5   26.00    6.00
  -8   3  -5   35.30    4.10
  -8   3  -5   29.00    1.80
   3   5  -5   31.30    2.00
   3   5  -5   37.20    7.60
  -3  -5   5   32.90    7.00
  -5   8   5   30.00    2.30
   8  -3   5   29.50    6.30
   8  -3   5   28.80    1.80
  -3  -5   5   31.30    2.00
   8  -3   5   32.10    1.80
  -3  -5   5   30.80    8.60
  -8   6  -5   34.60    1.80
   2  -8  -5   37.50    1.90
   2  -8  -5   38.60    1.70
   6   2  -5   34.60    6.50
   6   2  -5   36.90    2.30
  -8   6  -5   36.60    1.90
   8  -6   5   33.90    2.10
  -2   8   5   36.20    2.50
  -6  -2   5   36.50    2.20
   8  -6   5   36.80    8.30
  -8   9  -5   34.40    2.00
  -1  -8  -5   31.20    2.00
  -1  -8  -5   33.00    5.70
  -1  -8  -5   28.50    1.70
  -8   9  -5   34.40    2.00
   9  -1  -5   34.40    2.30
   8  -9   5   31.50    2.40
  -9   1   5   35.50    2.40
   1   8   5   33.20    2.40
  -9   1   5   33.20    1.90
  -9   1   5   31.40    7.40
  12  -4  -5    6.40    1.50
  -8  12  -5   10.00    2.10
  -8  12  -5    5.80    1.60
  -4  -8  -5    7.00    1.70
   8 -12   5   11.00    2.10
 -12   4   5    4.20    6.30
   4   8   5    5.40    1.70
 -12   4   5    4.00    1.50
   8 -12   5   23.10    6.70
 -12   4   5    8.20    1.70
  -8  15  -5    9.20    2.40
  -8  15  -5   13.40    2.50
  -7  -8  -5   11.80    2.30
  15  -7  -5   12.30    2.10
   8 -15   5    9.80    2.20
   7   8   5   17.40    2.80
 -15   7   5   11.50    2.60
 -15   7   5    6.50    2.20
  16  -9  -5   11.10    1.90
  -7  16  -5   16.40    2.80
  -7  16  -5   14.80    2.80
  -9  -7  -5   13.90    2.50
   9   7   5   17.20    2.60
   7 -16   5   12.50    2.70
 -16   9   5   14.40    3.00
  13  -9  -5   -0.10    1.10
  -9  -4  -5    2.00    1.60
  -4  13  -5    0.60    1.60
  -4  13  -5   -0.50    1.70
 -13   9   5    4.50    1.90
   4 -13   5    0.20    1.70
   9   4   5    3.80    1.60
  -9  -1  -5   25.20    6.90
  10  -9  -5   28.70    2.20
  -1  10  -5   25.60    2.50
  -1  10  -5   25.80    1.70
  -9  -1  -5   21.00    2.10
   9   1   5   27.40    2.20
   1 -10   5   27.20    2.40
 -10   9   5   25.00    2.50
   7  -9  -5   12.50    1.20
   2   7  -5   13.00    2.00
   7  -9  -5   12.90    1.70
  -9   2  -5   15.10    1.70
  -9   2  -5   20.20    4.00
   9  -2   5   18.30    6.80
   9  -2   5   12.60    1.80
  -2  -7   5    1.70    7.50
  -2  -7   5   12.20    1.90
  -7   9   5   15.80    2.20
   5   4  -5    3.70    1.20
   4  -9  -5    3.00    1.10
   5   4  -5    4.20    7.10
  -9   5  -5    3.70    1.10
   4  -9  -5    6.70    1.00
  -5  -4   5    3.10    1.30
   9  -5   5    3.50    1.10
  -4   9   5    3.60    1.50
   9  -5   5   -0.50    6.60
   9  -5   5    4.20    1.10
   1  -9  -5   24.20    4.00
   1  -9  -5   37.90    1.90
   8   1  -5   31.30    2.40
   1  -9  -5   35.10    1.90
  -9   8  -5   34.50    2.00
  -9   8  -5   33.60    1.90
   9  -8   5   33.50    2.30
  -1   9   5   31.90    2.30
  -8  -1   5   36.10    2.20
  -8  -1   5   37.20    8.10
  -8  -1   5   35.40    1.80
  -2  -9  -5   57.79    8.60
  -2  -9  -5   63.19    3.00
  -9  11  -5   67.09    2.80
  11  -2  -5   67.09    3.20
  -9  11  -5   66.19    3.00
   2   9   5   69.09    3.50
 -11   2   5   63.99    2.90
 -11   2   5   67.89    3.20
 -11   2   5   50.19    8.60
   9 -11   5   63.39    3.30
  -5  -9  -5   22.20    2.80
  -9  14  -5   21.10    2.60
  -9  14  -5   17.50    2.90
 -14   5   5   17.50    2.50
   9 -14   5   15.30    2.30
 -14   5   5   19.90    2.90
   5   9   5   15.70    2.50
 -14   5   5   16.90    2.30
  -8  -9  -5   16.20    3.10
  -9  17  -5   20.10    3.30
  17  -8  -5   15.20    2.40
 -17   8   5   12.70    2.90
   9 -17   5   11.70    2.60
   8   9   5   11.40    2.60
 -10  -5  -5   16.10    2.40
  -5  15  -5    8.00    2.40
  15 -10  -5    8.70    1.70
  -5  15  -5   11.80    2.20
 -15  10   5   13.30    2.80
   5 -15   5   15.20    3.00
 -10  -2  -5    1.50    1.60
  -2  12  -5    2.70    1.30
  12 -10  -5    2.80    1.20
  -2  12  -5    0.30    1.90
 -12  10   5    1.20    1.80
  10   2   5    3.20    1.30
   2 -12   5    1.80    1.60
   9 -10  -5   24.20    2.20
 -10   1  -5   24.70    2.10
 -10   1  -5   20.60    5.60
   1   9  -5   21.60    2.30
  -9  10   5   25.60    2.50
  -1  -9   5   23.90    2.60
  10  -1   5   25.40    2.20
  10  -1   5   25.60    7.00
   6 -10  -5    1.90    1.20
 -10   4  -5    4.70    1.20
   6 -10  -5    4.20    0.90
   4   6  -5    2.10    1.40
  10  -4   5    3.20    7.10
  10  -4   5    3.60    1.10
  -4  -6   5    4.30    1.50
  10  -4   5    4.90    1.10
  -4  -6   5   -3.20    7.60
  -6  10   5    4.60    1.70
   3 -10  -5    3.30    1.00
   3 -10  -5    2.10    1.20
 -10   7  -5    1.30    1.00
 -10   7  -5   -0.10    1.00
   7   3  -5    4.40    1.60
  -7  -3   5    3.30    1.00
  10  -7   5    4.40    1.20
  -7  -3   5    2.20    1.10
  -3  10   5    3.20    1.50
   0 -10  -5  126.29    9.80
   0 -10  -5  143.09    4.60
  10   0  -5  133.09    5.00
   0 -10  -5  140.49    4.30
 -10  10  -5  139.09    4.70
 -10  10  -5  139.39    4.40
   0  10   5  139.49    5.10
  10 -10   5  133.79    5.00
 -10   0   5  136.19    4.90
 -10   0   5  147.29    4.60
 -10  13  -5   45.60    2.80
 -10  13  -5   44.90    3.20
  -3 -10  -5   45.80    2.90
   3  10   5   47.00    3.30
 -13   3   5   42.20    2.80
 -13   3   5   44.60    3.40
  10 -13   5   48.70    3.20
 -13   3   5   44.50    3.20
 -10  16  -5   22.60    4.40
  -6 -10  -5   25.10    3.50
 -10  16  -5   30.20    3.30
 -16   6   5   28.90    3.50
  10 -16   5   26.90    3.40
 -16   6   5   25.80    3.60
   6  10   5   25.30    3.20
 -16   6   5   26.10    3.60
  17 -11  -5    5.30    2.10
 -11  -6  -5    7.00    2.70
  -6  17  -5    9.40    3.10
   6 -17   5    4.50    2.80
  14 -11  -5    3.10    1.40
  -3  14  -5    5.20    1.70
 -11  -3  -5    4.40    2.10
  -3  14  -5    4.00    2.20
   3 -14   5    4.80    2.10
  11   3   5    3.20    1.70
 -14  11   5    6.00    2.40
   0  11  -5   35.30    2.20
  11 -11  -5   40.70    2.80
 -11   0  -5   37.80    2.70
 -11   0  -5   31.10    7.50
   0  11  -5   40.90    3.00
   0 -11   5   36.60    2.80
  11   0   5   35.90    2.60
 -11  11   5   37.00    3.00
   3   8  -5    7.30    1.70
 -11   3  -5    9.40    1.50
   8 -11  -5    8.50    1.70
  11  -3   5   11.80    1.60
  -3  -8   5    7.80    1.70
  11  -3   5    8.40    7.90
  11  -3   5    5.90    1.40
  -3  -8   5    0.90    7.90
  -8  11   5    7.10    1.90
 -11   6  -5   58.79    2.70
 -11   6  -5   62.29    2.80
   5 -11  -5   64.29    2.40
   6   5  -5   57.69    3.30
   5 -11  -5   61.79    3.00
   6   5  -5   60.99    2.30
  -5  11   5   64.59    3.40
  -6  -5   5   60.69    3.00
  11  -6   5   59.89    2.80
   9   2  -5   67.19    3.40
 -11   9  -5   68.79    3.10
   2 -11  -5   69.89    2.80
   2 -11  -5   67.79    7.10
 -11   9  -5   64.99    2.80
   2 -11  -5   67.99    2.90
  -9  -2   5   67.59    3.40
  -2  11   5   66.39    3.60
  -9  -2   5   66.69    2.80
  11  -9   5   67.49    3.10
  -1 -11  -5    9.50    6.70
 -11  12  -5   -0.80    1.40
  12  -1  -5    3.70    1.70
  -1 -11  -5   -0.80    1.50
  11 -12   5    0.60    1.60
   1  11   5   -0.10    1.60
 -12   1   5    3.10    1.90
 -12   1   5    2.90    1.70
 -11  15  -5   35.60    3.80
  -4 -11  -5   47.30    3.40
 -11  15  -5   50.09    3.90
 -15   4   5   38.30    4.20
   4  11   5   41.20    3.30
  11 -15   5   36.40    3.40
 -15   4   5   39.50    3.20
 -15   4   5   40.20    3.50
 -12  -4  -5   17.20    3.10
  16 -12  -5   22.10    3.00
  -4  16  -5   15.50    3.20
  12   4   5   15.40    2.80
 -16  12   5   17.00    3.40
   4 -16   5   18.10    3.10
  -1  13  -5   17.40    2.20
  13 -12  -5   16.80    2.40
  -1  13  -5   17.00    2.60
 -12  -1  -5   11.20    2.10
 -13  12   5   16.20    2.80
   1 -13   5   13.70    2.50
  12   1   5   12.20    2.20
 -12   2  -5    2.40    1.40
 -12   2  -5   15.60    6.80
   2  10  -5   -0.30    1.70
  10 -12  -5    2.20    1.50
   2  10  -5    2.10    1.20
  -2 -10   5   -0.60    1.50
 -10  12   5    4.10    1.80
  12  -2   5   -0.60    8.60
  12  -2   5    1.90    1.40
   5   7  -5   64.49    2.60
   5   7  -5   60.29    3.50
   7 -12  -5   67.69    3.30
 -12   5  -5   69.29    2.90
  -5  -7   5   67.09    3.40
  12  -5   5   63.19    2.90
  -7  12   5   69.89    3.70
  12  -5   5   70.99    3.30
 -12   8  -5    8.80    1.50
 -12   8  -5    6.70    1.70
   8   4  -5    6.60    1.80
   4 -12  -5    8.20    1.30
   8   4  -5    4.80    1.30
   4 -12  -5    9.80    1.70
  -8  -4   5    6.40    1.70
  12  -8   5    4.90    1.40
  -4  12   5    7.30    2.00
  11   1  -5    2.20    1.80
   1 -12  -5   -0.10    1.30
   1 -12  -5    0.10    8.20
   1 -12  -5   -0.10    1.40
 -12  11  -5    1.60    1.50
 -12  11  -5    2.60    1.50
 -11  -1   5    3.90    1.60
  12 -11   5   -0.90    1.70
 -11  -1   5    0.50    1.50
  -1  12   5    0.80    1.90
 -12  14  -5   37.80    3.20
  -2 -12  -5   34.90    3.10
 -12  14  -5   27.00    3.40
 -14   2   5   32.90    3.30
   2  12   5   35.00    3.40
 -14   2   5   27.30    4.10
  12 -14   5   29.40    3.20
 -14   2   5   34.40    3.10
  15 -13  -5    0.80    1.80
  -2  15  -5   -3.50    2.40
 -13  -2  -5    0.50    2.10
   2 -15   5   -0.10    2.40
 -15  13   5    6.10    2.70
  13   2   5   -3.20    2.40
 -13   1  -5   17.80    2.50
   1  12  -5   15.40    2.10
  12 -13  -5   10.40    1.80
   1  12  -5   12.00    2.40
  13  -1   5   10.90    1.90
 -12  13   5   11.50    2.80
  -1 -12   5   16.20    2.60
   4   9  -5    0.40    1.10
   4   9  -5   -1.00    1.80
 -13   4  -5    1.40    1.40
   9 -13  -5    3.40    1.70
  13  -4   5    4.30    1.60
  -9  13   5   -0.20    1.90
  13  -4   5    2.60    1.60
  -4  -9   5    4.60    2.00
   7   6  -5   79.39    4.10
   6 -13  -5   87.69    3.90
 -13   7  -5   84.09    3.40
 -13   7  -5   86.39    3.80
   6 -13  -5   84.79    3.00
   7   6  -5   83.79    3.10
  13  -7   5   90.19    3.60
  -7  -6   5   88.19    3.90
  -6  13   5   84.29    4.40
  10   3  -5   43.50    3.30
 -13  10  -5   44.90    2.60
   3 -13  -5   44.50    2.90
 -13  10  -5   46.70    3.00
   3 -13  -5   45.60    2.50
  13 -10   5   46.20    3.00
 -10  -3   5   43.70    2.60
  -3  13   5   48.20    3.40
 -10  -3   5   42.10    2.90
   0 -13  -5   18.20    2.50
 -13  13  -5   11.70    2.20
 -13  13  -5   15.00    2.40
   0 -13  -5   12.50    2.20
 -13   0   5   18.30    2.40
 -13   0   5   13.90    2.90
  13 -13   5   17.20    2.50
 -13   0   5   12.30    2.20
   0  13   5   16.30    2.90
  -3 -13  -5    0.20    2.30
 -16   3   5    8.80    2.60
   3  13   5    2.70    2.20
 -16   3   5    3.40    2.50
  13 -16   5    4.00    2.30
 -16   3   5    8.20    3.30
   3  11  -5    3.40    2.20
  11 -14  -5    3.30    2.10
   3  11  -5    1.80    1.70
 -14   3  -5    5.70    1.80
  14  -3   5    4.00    1.90
 -11  14   5    4.20    2.50
  -3 -11   5    6.30    2.20
 -14   6  -5    3.60    1.70
   6   8  -5    2.00    1.90
 -14   6  -5    0.10    1.50
   8 -14  -5    3.80    1.80
   6   8  -5    2.50    1.50
  -8  14   5    2.00    2.10
  -6  -8   5   -0.30    1.90
  14  -6   5    3.50    1.80
  14  -6   5    4.00    1.70
   9   5  -5   17.30    2.80
   9   5  -5   18.50    2.00
   5 -14  -5   24.70    2.00
 -14   9  -5   21.40    2.20
 -14   9  -5   24.50    2.80
   5 -14  -5   18.80    2.60
  14  -9   5   21.20    2.60
  -5  14   5   14.20    2.40
  -9  -5   5   19.60    2.80
   2 -14  -5   38.90    2.90
 -14  12  -5   31.20    2.90
 -14  12  -5   36.30    3.00
   2 -14  -5   38.90    2.80
 -12  -2   5   28.20    2.90
 -12  -2   5   33.60    3.10
  -2  14   5   37.80    3.50
  14 -12   5   30.00    3.30
 -12  -2   5   31.70    3.80
 -14  15  -5   12.60    2.70
  -1 -14  -5   10.70    2.30
 -15   1   5    8.30    4.20
   1  14   5    9.10    2.80
 -15   1   5    3.60    2.50
  14 -15   5    5.30    2.60
 -15   1   5    9.60    2.60
  13 -15  -5    1.20    1.80
   2  13  -5   -3.10    2.60
 -15   2  -5   -0.40    2.20
  -2 -13   5    6.40    2.30
  15  -2   5   -2.30    1.80
 -13  15   5    4.70    2.90
 -15   5  -5   14.10    2.20
   5  10  -5    9.60    2.50
  10 -15  -5   12.60    2.30
  -5 -10   5    9.00    2.60
  15  -5   5   13.50    2.10
  15  -5   5    8.60    2.30
 -10  15   5   11.90    2.80
 -15   8  -5   10.20    2.20
   8   7  -5    8.70    2.40
 -15   8  -5   11.90    2.10
   8   7  -5    9.40    1.90
   7 -15  -5   10.10    2.20
  15  -8   5   11.60    2.10
  -8  -7   5   10.90    2.20
  -7  15   5   10.30    2.50
 -15  11  -5   37.90    3.00
   4 -15  -5   43.90    2.70
 -15  11  -5   44.40    3.30
   4 -15  -5   32.30    3.30
  11   4  -5   49.80    3.20
  15 -11   5   41.10    3.40
 -11  -4   5   37.20    3.30
 -11  -4   5   44.30    4.20
  -4  15   5   47.70    3.90
   1 -15  -5    5.50    2.10
 -15  14  -5    9.60    2.50
 -14  -1   5   11.40    2.40
 -14  -1   5   11.20    3.70
  15 -14   5    8.70    2.40
 -14  -1   5    7.50    2.70
  -1  15   5    6.00    3.10
  12 -16  -5   17.40    3.00
   4  12  -5   19.20    3.10
 -16   4  -5   19.20    2.60
  -4 -12   5   18.40    3.40
  -4 -12   5   14.20    2.70
  16  -4   5   15.70    2.60
 -12  16   5   11.70    2.70
   6 -16  -5   33.40    3.40
 -16  10  -5   27.20    3.00
 -16  10  -5   33.20    3.10
  -6  16   5   26.90    3.90
 -10  -6   5   20.20    2.90
 -10  -6   5   28.70    4.10
  16 -10   5   21.30    3.10
 -16  13  -5    2.50    2.10
   3 -16  -5    5.60    2.90
   3 -16  -5    1.70    2.30
  -3  16   5    1.90    2.60
 -13  -3   5    1.70    2.40
 -13  -3   5   14.50    4.20
 -13  -3   5    3.20    3.00
  11 -17  -5    8.20    2.80
 -17   6  -5    3.40    2.30
  -6 -11   5    6.10    3.20
  -6 -11   5    1.80    2.70
   8 -17  -5   16.60    2.70
 -17   9  -5   15.50    2.50
 -17   9  -5   16.20    3.30
  -9  -8   5   12.50    3.30
  17  -9   5   14.90    3.30
  -9  -8   5    9.40    2.80
  -8  17   5   13.90    3.10
   0   0  -6 1527.65   40.60
   0   0  -6 1487.35   41.30
   0   0  -6 1494.75   37.70
   0   0   6 1537.95   37.90
  -1   2  -6   78.99    2.80
  -1   2  -6   84.19    6.20
  -1   2  -6   78.09    6.20
   2  -1  -6   82.39    5.30
  -1  -1  -6   78.49    2.80
   2  -1  -6   82.39    2.80
   2  -1  -6   79.79    6.20
  -1  -1  -6   77.59    5.30
  -1  -1  -6   77.09    6.10
   1   1   6   79.09    2.80
   1  -2   6   81.39    8.60
  -2   1   6   81.89    3.00
   1   1   6   78.59    2.60
   1  -2   6   80.59    2.90
   1  -2  -6   81.99    6.10
   1  -2  -6   80.09    2.80
   1   1  -6   78.09    5.80
  -2   1  -6   82.89    6.10
  -2   1  -6   83.39    5.80
  -2   1  -6   81.29    2.80
   1   1  -6   72.29    6.60
   1  -2  -6   85.19    4.60
   1   1  -6   79.69    2.90
  -1   2   6   78.09    2.90
   2  -1   6   79.09    7.90
   2  -1   6   80.29    2.90
  -1  -1   6   83.09    3.00
  -2  -2  -6   72.49    6.00
  -2  -2  -6   65.99    2.50
  -2  -2  -6   69.99    5.40
  -2   4  -6   67.29    7.30
   4  -2  -6   64.89    4.90
  -2   4  -6   66.29    2.60
   4  -2  -6   71.59    2.60
   4  -2  -6   54.79    6.20
   2  -4   6   66.19    2.80
   2   2   6   67.99    2.40
   2  -4   6   57.89    9.00
   2  -4   6   60.79    6.30
   2   2   6   69.09    2.50
  -4   2   6   67.49    2.70
   2   2   6   73.49    6.90
  -3   0  -6  141.89    7.20
   3  -3  -6  150.58    4.40
  -3   0  -6  150.68    7.60
   0   3  -6  155.58    8.50
   3  -3  -6  146.59    8.30
  -3   0  -6  146.09    4.40
   0   3  -6  146.19    4.60
   3   0   6  151.78    4.40
   0  -3   6  147.59   10.80
   3   0   6  152.38    4.40
  -3   3   6  139.89    4.60
  -3   3   6  151.68    4.40
   0  -3   6  152.88    4.80
   0  -3   6  154.78    9.10
   3   0   6  157.38   10.00
  -3   3  -6    7.70    3.40
  -3   3  -6    9.40    3.50
  -3   3  -6   11.30    1.30
   3   0  -6   10.30    1.40
   3   0  -6    5.70    3.30
   0  -3  -6    7.50    2.30
   0  -3  -6    5.50    3.70
   3   0  -6    5.70    4.00
   0  -3  -6   10.40    1.10
   3  -3   6    9.80    1.30
   3  -3   6    6.10    5.00
   0   3   6    9.90    1.20
  -3   0   6    9.10    1.40
   0   3   6    9.50    1.20
   6  -3  -6  110.69    3.60
  -3   6  -6   99.19    3.60
   6  -3  -6  101.99    8.70
  -3  -3  -6  105.59    3.50
  -3   6  -6  104.69    9.00
  -3  -3  -6  105.59    7.80
  -3  -3  -6  109.39    6.90
  -6   3   6  107.69    3.50
   3   3   6  102.69    3.60
  -6   3   6  105.89    3.80
   3  -6   6  105.39    8.70
   3  -6   6   78.39   14.00
   3   3   6  114.49    8.40
   3  -6   6  105.29    3.90
  -4  -1  -6  358.56   13.10
   5  -4  -6  344.27   13.70
  -4  -1  -6  352.26    9.60
  -1   5  -6  347.27   15.00
  -1   5  -6  355.96    9.90
  -4  -1  -6  352.76   13.30
   5  -4  -6  366.16    9.60
   4   1   6  359.76    9.70
   1  -5   6  373.16   15.10
   4   1   6  368.66    9.50
   1  -5   6  358.26   18.20
   1  -5   6  352.46   10.00
  -5   4   6  360.76    9.60
   4   1   6  380.66   15.50
  -5   4   6  353.06    9.90
   2   2  -6   59.09    6.40
  -4   2  -6   69.89    2.60
  -4   2  -6   76.99    5.50
   2  -4  -6   64.79    6.70
  -4   2  -6   66.69    6.30
   2   2  -6   67.69    2.70
   2  -4  -6   66.89    2.40
  -2   4   6   64.39    2.60
  -2   4   6   61.39    2.60
  -2  -2   6   67.19    2.70
   4  -2   6   66.99    2.40
  -2  -2   6   65.69    6.90
   4  -2   6   66.69    9.00
   4  -2   6   70.99    2.60
  -1  -4  -6    2.70    3.70
   5  -1  -6    5.90    3.60
   5  -1  -6    3.50    1.10
  -1  -4  -6    1.30    2.60
  -1  -4  -6    2.50    1.00
  -4   5  -6    4.30    4.50
  -4   5  -6    3.80    1.00
   4  -5   6    5.50    3.20
   4  -5   6    2.50    5.30
  -5   1   6    4.00    1.10
   1   4   6    5.60    1.30
   1   4   6    3.30    0.90
  -5   1   6   11.00    6.40
   4  -5   6    5.00    1.20
  -4  -4  -6   17.70    4.70
   8  -4  -6   24.00    1.80
  -4  -4  -6   21.10    1.70
  -4   8  -6   19.80    1.80
  -4  -4  -6   11.90    7.30
  -8   4   6   18.80    1.90
  -8   4   6   20.50    2.00
   4   4   6   15.70    4.80
   4   4   6   23.60    1.90
   4  -8   6   20.90    2.10
   4  -8   6   16.90    6.20
  -5  -2  -6  190.38    5.70
   7  -5  -6  194.48    5.60
  -2   7  -6  186.98    5.90
   7  -5  -6  188.28    5.90
  -5  -2  -6  190.58   10.20
  -5  -2  -6  184.28    9.80
   2  -7   6  194.88   11.10
   5   2   6  199.98   10.40
  -7   5   6  190.78    5.70
  -7   5   6  187.48    6.10
   5   2   6  193.38    5.80
   2  -7   6  189.38    6.10
  -5   1  -6  369.86   12.60
   4  -5  -6  360.46    9.50
  -5   1  -6  344.77    9.60
  -5   1  -6  358.46   13.70
   1   4  -6  345.77   14.50
   1   4  -6  367.26    9.90
   4  -5  -6  357.16   14.00
  -1  -4   6  364.86   10.00
  -4   5   6  358.16    9.70
   5  -1   6  370.56    9.60
   5  -1   6  356.46    9.60
  -1  -4   6  341.17   15.20
  -4   5   6  355.76    9.90
  -1  -4   6  364.46   17.60
   5  -1   6  359.86   15.90
   4   1  -6    1.20    4.10
   1  -5  -6    2.30    4.40
   4   1  -6    4.80    1.30
  -5   4  -6    2.90    0.90
  -5   4  -6    0.70    3.40
  -5   4  -6   -1.40    4.00
   1  -5  -6    4.50    1.00
  -4  -1   6    0.40    4.10
  -1   5   6    4.00    1.20
   5  -4   6    6.20    1.40
  -4  -1   6    2.70    1.00
   5  -4   6    2.70    5.60
  -1   5   6    2.50    0.90
   5  -4   6    3.50    0.90
  -2  -5  -6    6.40    4.10
  -5   7  -6    8.30    1.00
   7  -2  -6    9.80    1.60
  -5   7  -6    8.10    1.20
  -2  -5  -6   -3.90    5.20
  -2  -5  -6    7.50    1.30
   5  -7   6    6.10    1.30
   2   5   6    8.30    1.20
  -7   2   6    9.30    1.50
   5  -7   6   10.50    5.30
  -7   2   6    9.80    4.90
  -7   2   6   10.30    1.50
   2   5   6    8.10    1.50
  -7   2   6    1.20    3.00
  -5  -5  -6   19.60    2.10
  -5  10  -6   19.70    2.20
  -5  10  -6   20.90    1.80
  10  -5  -6   18.60    2.10
 -10   5   6   19.70    2.20
   5   5   6   19.70    2.10
   5 -10   6   19.80    2.30
 -10   5   6   16.00    2.20
   5 -10   6   28.30    8.00
   9  -6  -6   69.19    2.80
  -6  -3  -6   51.39    9.30
  -3   9  -6   67.89    3.10
  -6  -3  -6   67.09    2.90
   9  -6  -6   70.69    3.10
  -9   6   6   72.69    3.20
   6   3   6   58.09    7.90
   6   3   6   71.19    3.10
   3  -9   6   65.39    3.20
   3  -9   6   68.89   11.30
  -6   0  -6   35.70    5.10
   6  -6  -6   40.70    1.90
  -6   0  -6   39.40    6.40
  -6   0  -6   39.20    2.10
   6  -6  -6   42.30    2.30
   0   6  -6   40.30    2.30
   0   6  -6   29.00    8.20
   0  -6   6   41.10    2.40
   6   0   6   38.80    2.10
   6   0   6   37.50    1.80
   0  -6   6   27.30    9.70
  -6   6   6   39.20    2.30
   0  -6   6   40.30    7.80
   6   0   6   36.10    6.70
   3   3  -6  107.49    9.10
  -6   3  -6   97.59    8.00
  -6   3  -6  105.89    3.50
   3  -6  -6  103.89    3.30
   3  -6  -6  110.49    3.60
   3  -6  -6   99.59    8.80
   3   3  -6  106.09    3.80
  -6   3  -6  110.19    6.20
  -3  -3   6   90.09   10.30
   6  -3   6  104.39   10.20
   6  -3   6  110.69    3.50
   6  -3   6  106.99    3.60
  -3  -3   6  107.09    3.80
  -3   6   6  100.69    3.70
  -6   6  -6   37.90    1.90
   0  -6  -6   36.40    4.70
   0  -6  -6   37.90    2.00
   6   0  -6   43.00    6.80
  -6   6  -6   38.80    2.10
   6   0  -6   36.70    2.20
   0   6   6   39.70    1.90
   6  -6   6   40.20    2.30
   0   6   6   38.00    2.30
  -6   0   6   42.80    2.40
   6  -6   6   50.99    5.60
  -3  -6  -6    8.30    1.40
   9  -3  -6    9.90    1.50
  -6   9  -6   10.20    1.30
  -3  -6  -6    9.50    5.20
  -6   9  -6    8.60    1.40
   3   6   6    8.70    1.60
  -9   3   6    9.90    1.50
  -9   3   6    7.60    5.20
   6  -9   6   10.70    5.80
   6  -9   6    9.50    1.70
  -9   3   6    8.20    1.50
  12  -6  -6   84.09    3.60
  -6  12  -6   86.89    3.50
  -6  -6  -6   78.09    3.60
  -6  12  -6   88.29    3.80
  12  -6  -6   82.19    3.80
   6 -12   6   83.59    4.00
 -12   6   6   83.29    3.60
   6 -12   6  101.79   14.50
   6   6   6   85.49    3.90
 -12   6   6   79.59    4.10
  11  -7  -6   11.90    1.70
  11  -7  -6   12.70    1.80
  -7  -4  -6   15.40    2.00
  -4  11  -6   12.10    1.90
  -4  11  -6   15.20    2.30
   4 -11   6   11.50    2.00
   7   4   6   12.90    2.00
 -11   7   6   14.00    2.20
   8  -7  -6   80.19    2.90
  -1   8  -6   76.49    3.40
  -7  -1  -6   82.99    3.20
  -7  -1  -6   80.49    8.30
   8  -7  -6   78.19    3.30
   7   1   6   84.79    3.30
   7   1   6   88.79    9.00
   1  -8   6   80.09    3.70
  -8   7   6   77.89    3.50
  -7   2  -6  186.18    5.50
   2   5  -6  158.58   12.70
   5  -7  -6  187.78    5.80
   5  -7  -6  199.58    5.40
   2   5  -6  184.28    5.90
  -7   2  -6  189.78    8.60
  -2  -5   6  182.28    5.90
   7  -2   6  197.58    5.50
   7  -2   6  190.98   12.70
   7  -2   6  193.18    5.70
  -5   7   6  188.48    5.80
   2  -7  -6    9.20    1.20
   2  -7  -6    7.00    1.20
   5   2  -6    8.80    1.40
   5   2  -6    6.60    5.40
  -7   5  -6    8.10    1.30
   7  -5   6    7.20    1.20
   7  -5   6    6.90    3.40
   7  -5   6   12.30    8.40
   7  -5   6    7.80    1.30
  -5  -2   6    7.00    1.30
  -2   7   6    9.70    1.50
  -1  -7  -6    4.70    1.20
  -7   8  -6    5.50    1.30
  -1  -7  -6    2.50    3.90
   8  -1  -6    4.30    1.30
  -7   8  -6    5.80    1.10
  -8   1   6    5.30    1.10
  -8   1   6   -5.80    6.50
  -8   1   6    4.30    1.40
   7  -8   6    7.30    4.80
   1   7   6    4.60    1.60
   7  -8   6    5.90    1.60
   1   7   6    5.90    1.10
  -4  -7  -6    8.40    1.60
  11  -4  -6    5.30    1.60
  -7  11  -6    9.40    2.00
  -7  11  -6    4.60    1.70
 -11   4   6    2.20    5.70
   7 -11   6    7.80    6.90
 -11   4   6    4.70    1.70
   7 -11   6    7.10    1.80
 -11   4   6    3.50    1.50
   4   7   6    8.10    1.60
  -7  14  -6    4.50    2.00
  14  -7  -6    3.10    1.60
  -7  14  -6    0.60    2.10
  -7  -7  -6    2.60    1.90
  14  -7  -6    4.00    2.00
 -14   7   6    5.00    1.80
   7   7   6    0.10    1.90
   7 -14   6    0.30    1.90
 -14   7   6    4.50    1.90
  -5  13  -6   20.80    2.80
  13  -8  -6   20.20    2.40
  -8  -5  -6   19.80    2.40
  -5  13  -6   16.80    2.70
  13  -8  -6   17.90    2.40
 -13   8   6   20.60    3.00
   5 -13   6   19.00    2.90
   8   5   6   18.80    2.60
  -2  10  -6   17.80    2.20
  -8  -2  -6   12.30    8.80
  10  -8  -6   12.10    1.70
  -8  -2  -6   14.20    1.90
  10  -8  -6   12.80    1.90
   8   2   6   12.70    2.00
   2 -10   6   11.30    1.90
 -10   8   6   14.50    2.10
   7  -8  -6   82.69    2.80
   7  -8  -6   77.99    3.30
  -8   1  -6   80.59    3.20
   1   7  -6   80.09    3.60
  -8   1  -6   84.69    7.50
  -1  -7   6   78.09    3.50
   8  -1   6   72.59   10.10
   8  -1   6   85.29    3.30
   8  -1   6   84.39    2.80
  -7   8   6   79.39    3.40
   4  -8  -6   18.70    1.50
  -8   4  -6   16.90    3.60
  -8   4  -6   21.30    1.80
   4   4  -6   23.10    2.10
   4   4  -6   23.00    8.30
   4  -8  -6   19.90    1.70
  -4  -4   6   17.90    2.00
  -4   8   6   21.00    2.10
   8  -4   6   16.40    7.30
   8  -4   6   19.00    1.80
   8  -4   6   23.90    1.80
   1  -8  -6    4.70    1.20
  -8   7  -6    6.60    1.30
   7   1  -6   -4.80    6.60
   7   1  -6    4.50    1.40
   1  -8  -6    2.50    1.10
  -8   7  -6    6.50    1.30
  -7  -1   6    4.50    7.30
  -1   8   6    6.30    1.60
   8  -7   6    6.50    1.50
  -7  -1   6    6.50    1.40
  10  -2  -6    1.40    1.60
  -2  -8  -6    1.70    1.30
  -2  -8  -6    4.60    5.70
  -8  10  -6    1.30    1.40
  -8  10  -6    2.70    1.20
   2   8   6    2.50    1.80
 -10   2   6   -9.00    6.80
   8 -10   6    3.80    5.70
   8 -10   6    0.70    1.60
 -10   2   6    2.70    1.50
 -10   2   6    0.50    1.30
  -8  13  -6   -0.70    1.90
  -5  -8  -6   -0.90    1.60
  -8  13  -6   -3.90    2.10
  13  -5  -6   -1.50    1.60
 -13   5   6   -2.50    1.80
 -13   5   6   -0.60    1.80
   5   8   6   -0.80    1.40
   8 -13   6    1.30    1.90
  -8  16  -6    5.90    3.00
  16  -8  -6    1.40    2.00
  -8  -8  -6    6.10    2.40
   8 -16   6    3.00    2.40
   8   8   6    2.20    2.10
 -16   8   6    2.20    2.30
 -16   8   6    7.00    2.40
  -9  -6  -6    2.50    2.10
  15  -9  -6    4.90    2.00
  -6  15  -6    3.50    2.50
   6 -15   6    2.40    2.30
   9   6   6    2.40    2.40
 -15   9   6    3.00    2.40
  12  -9  -6    1.80    1.50
  -3  12  -6    3.10    1.60
  -3  12  -6    1.40    2.00
  -9  -3  -6    1.30    1.60
   3 -12   6   -1.60    1.60
 -12   9   6   -1.60    2.00
   9   3   6   -0.80    1.40
  -9   0  -6   93.49    9.50
  -9   0  -6   95.09    3.70
   0   9  -6   95.29    4.10
   9  -9  -6   98.59    3.80
   9   0   6   94.39    3.90
  -9   9   6   95.69    4.10
   9   0   6   92.69   10.90
   0  -9   6   95.79    4.20
   3   6  -6   64.09    3.20
   6  -9  -6   69.49    2.50
   6  -9  -6   69.39    3.00
  -9   3  -6   65.59    6.50
  -9   3  -6   69.19    2.80
   9  -3   6   66.09    2.90
   9  -3   6   71.39    2.80
  -3  -6   6   69.19    3.30
  -6   9   6   67.99    3.30
   9  -3   6   63.59   12.20
   6   3  -6    8.70    5.50
  -9   6  -6   10.70    1.50
  -9   6  -6   10.70    1.60
   3  -9  -6    8.30    1.40
   3  -9  -6   10.80    1.50
   6   3  -6   10.20    1.90
  -3   9   6   10.50    2.10
  -6  -3   6   11.40    1.70
   9  -6   6    8.60    1.50
  -9   9  -6    6.70    1.20
   9   0  -6    5.80    1.70
   0  -9  -6    8.90    1.40
   0  -9  -6   12.80    4.80
  -9   9  -6    5.50    1.40
  -9   0   6    6.40    1.30
  -9   0   6   10.50    9.40
   9  -9   6    6.60    1.60
  -9   0   6    6.00    1.50
   0   9   6    8.30    1.90
  -3  -9  -6    1.70    1.40
  -9  12  -6    3.60    1.80
  12  -3  -6    3.50    1.70
  -9  12  -6    3.00    2.10
 -12   3   6   -0.10    1.60
   9 -12   6    2.80    2.00
 -12   3   6   10.10   11.10
   3   9   6   -1.30    1.90
 -12   3   6    3.70    1.60
  -9  15  -6    1.30    2.30
  -6  -9  -6    0.10    1.80
  -9  15  -6    0.20    2.10
 -15   6   6    1.60    2.10
   9 -15   6   -1.00    2.10
   6   9   6    2.50    2.20
 -15   6   6   -5.30    2.60
 -15   6   6   -2.80    2.10
  14 -10  -6    8.00    1.70
 -10  -4  -6   10.60    2.20
  -4  14  -6   10.30    2.60
 -14  10   6    9.00    2.60
   4 -14   6   14.60    2.60
  10   4   6   12.50    2.20
 -10  -1  -6    9.40    8.60
 -10  -1  -6    0.60    1.40
  -1  11  -6   -0.60    1.70
  11 -10  -6    0.30    1.50
 -11  10   6    3.00    2.20
  10   1   6    1.80    1.40
   1 -11   6    2.00    1.70
   8 -10  -6   11.60    1.50
 -10   2  -6   12.40    1.90
 -10   2  -6   11.20    5.10
   8 -10  -6   13.60    2.00
   2   8  -6   11.70    1.90
  10  -2   6   -0.20    7.70
  -2  -8   6   12.10    2.10
  -8  10   6   18.10    2.40
  10  -2   6   11.40    1.90
  10  -2   6   16.50    1.60
 -10   5  -6   22.00    1.90
   5 -10  -6   17.80    1.60
   5 -10  -6   19.10    2.00
   5   5  -6   20.10    2.30
  -5  -5   6   20.00    2.20
  10  -5   6   21.60    2.20
  -5  10   6   21.90    2.30
  10  -5   6   20.30    2.00
   2 -10  -6    4.00    1.20
   2 -10  -6    2.50    1.20
 -10   8  -6    3.60    1.70
   8   2  -6    1.30    1.60
 -10   8  -6    0.30    1.30
  -2  10   6    2.30    1.50
  10  -8   6    2.10    1.40
  -8  -2   6    0.10    1.30
  -1 -10  -6   44.30    2.60
 -10  11  -6   43.80    2.50
 -10  11  -6   41.30    2.60
  11  -1  -6   38.90    3.10
  -1 -10  -6   26.80    8.00
   1  10   6   45.20    3.20
 -11   1   6   38.30    2.90
  10 -11   6   40.90    3.00
 -11   1   6   37.80    2.40
  -4 -10  -6    0.90    1.70
 -10  14  -6    5.40    2.60
  14  -4  -6   -0.10    2.10
 -10  14  -6   -0.70    2.20
 -14   4   6    0.80    2.00
   4  10   6    2.60    1.90
  10 -14   6   -0.10    2.10
 -14   4   6    1.30    2.60
 -14   4   6    4.00    1.90
  -5  16  -6   22.50    3.40
 -11  -5  -6   32.50    3.60
  16 -11  -6   30.20    3.40
   5 -16   6   34.00    4.40
 -16  11   6   26.70    4.30
  11   5   6   18.80    3.20
  13 -11  -6    0.20    1.30
  -2  13  -6    1.30    2.20
 -11  -2  -6    6.60    2.00
  11   2   6    5.30    1.80
 -13  11   6    0.70    2.40
   2 -13   6    5.10    1.90
 -11   1  -6   -1.10    1.30
  10 -11  -6    1.60    1.20
   1  10  -6   -0.90    1.90
 -11   1  -6    0.60    7.50
  -1 -10   6   -4.70    2.00
 -10  11   6    0.50    1.80
  11  -1   6   -2.60   11.10
  11  -1   6   -0.80    1.40
   7 -11  -6   13.20    1.50
 -11   4  -6   16.40    1.90
   7 -11  -6    9.20    1.50
   4   7  -6    9.40    2.20
  11  -4   6   14.10    2.00
  -7  11   6   15.60    2.20
  -4  -7   6   12.40    1.90
  11  -4   6   14.20    1.80
   7   4  -6    5.20    1.70
   4 -11  -6    9.20    1.50
   4 -11  -6    5.20    1.40
 -11   7  -6    6.60    1.40
 -11   7  -6    7.80    1.80
  -7  -4   6    5.60    1.50
  -4  11   6    4.60    1.70
  11  -7   6    7.40    1.60
   1 -11  -6   42.80    2.40
 -11  10  -6   41.30    2.60
 -11  10  -6   41.80    2.50
  10   1  -6   39.00    3.20
   1 -11  -6   42.70    2.40
   1 -11  -6   30.20    9.20
 -10  -1   6   42.90    2.50
  -1  11   6   37.00    3.10
 -10  -1   6   41.30    2.90
  11 -10   6   44.60    2.80
 -11  13  -6    9.50    2.10
  -2 -11  -6    8.50    1.90
  13  -2  -6    8.90    2.10
 -11  13  -6    6.70    2.00
 -13   2   6    9.10    2.10
   2  11   6    8.70    2.30
  11 -13   6    4.10    1.90
 -11  16  -6   -0.10    3.80
  -5 -11  -6    1.70    2.20
 -16   5   6    6.30    4.00
   5  11   6   -0.60    1.80
 -16   5   6    3.00    2.80
 -16   5   6    0.40    2.30
  11 -16   6    0.20    2.30
 -12  -3  -6    8.70    2.30
  15 -12  -6    8.90    2.10
  -3  15  -6   11.10    3.10
   3 -15   6    7.50    2.80
  12   3   6    8.80    2.60
 -15  12   6    9.40    3.50
 -12   0  -6   28.70    2.80
  12 -12  -6   29.10    2.70
   0  12  -6   32.20    3.50
  12   0   6   28.50    2.90
   0 -12   6   28.90    3.20
 -12  12   6   31.70    3.50
   3   9  -6   -0.90    1.70
 -12   3  -6   -0.40    1.40
   9 -12  -6    0.80    1.50
  12  -3   6   -0.30    1.30
  -3  -9   6   -1.10    1.70
  12  -3   6  -17.80   13.20
  12  -3   6   -0.50    1.30
  -9  12   6   -1.10    1.90
   6 -12  -6   83.79    3.00
   6 -12  -6   83.69    3.80
   6   6  -6   76.19    4.20
 -12   6  -6   84.39    3.50
 -12   6  -6   90.79    3.70
  -6  12   6   88.39    4.20
  -6  -6   6   83.89    3.90
  12  -6   6   87.99    3.90
  12  -6   6   84.69    3.60
   3 -12  -6    3.80    1.30
 -12   9  -6    3.50    1.50
   3 -12  -6    2.60    1.50
 -12   9  -6    3.50    1.50
   9   3  -6   -1.60    1.70
  -9  -3   6    4.00    1.60
  -9  -3   6    2.90    1.50
  12  -9   6    1.70    1.50
  -3  12   6    2.60    2.10
 -12  12  -6   29.50    2.60
   0 -12  -6   23.70    2.80
 -12  12  -6   27.40    2.60
   0 -12  -6   28.10    2.50
  12   0  -6   20.90    3.10
 -12   0   6   20.10    2.60
  12 -12   6   32.20    3.00
   0  12   6   32.70    3.30
 -12   0   6   28.10    2.70
 -12  15  -6   21.60    3.30
 -12  15  -6   18.00    7.00
  -3 -12  -6   27.90    3.10
 -15   3   6   25.10    4.20
 -15   3   6   24.50    3.40
   3  12   6   23.00    3.50
  12 -15   6   27.30    3.60
 -13  -1  -6    0.50    2.20
  14 -13  -6    3.30    2.00
  -1  14  -6    2.30    2.70
  13   1   6    0.60    1.90
 -14  13   6    1.60    2.80
   1 -14   6    0.10    2.20
  11 -13  -6    5.10    2.10
 -13   2  -6    4.90    1.70
   2  11  -6    1.10    2.10
  -2 -11   6    3.70    2.10
  13  -2   6    3.00    1.90
 -11  13   6    3.70    2.30
   8 -13  -6   23.20    2.70
 -13   5  -6   20.70    2.30
   5   8  -6   26.40    3.00
  13  -5   6   24.50    2.70
  13  -5   6   19.60    2.40
  -8  13   6   22.90    3.20
  -5  -8   6   22.50    3.00
 -13   8  -6   -3.30    1.60
   5 -13  -6    0.00    1.50
   5 -13  -6   -2.50    1.60
   8   5  -6    1.30    1.90
 -13   8  -6   -2.10    1.40
  13  -8   6    0.00    1.60
  -5  13   6    0.00    2.10
  -8  -5   6   -0.10    1.70
  11   2  -6    5.70    2.30
   2 -13  -6    4.00    1.70
   2 -13  -6    6.80    1.70
 -13  11  -6    4.00    1.90
 -13  11  -6    7.50    1.90
  -2  13   6    6.30    2.50
  13 -11   6    9.30    2.00
 -11  -2   6    5.70    2.00
 -11  -2   6    9.20    2.10
 -13  14  -6   12.90    2.80
  -1 -13  -6   14.40    2.30
 -13  14  -6   14.20    4.70
 -14   1   6    9.40    2.40
  13 -14   6    9.80    2.40
 -14   1   6   10.00    2.30
 -14   1   6   13.90    3.10
  13 -14  -6    1.90    2.10
 -14   1  -6    0.20    2.20
   1  13  -6   -2.90    2.60
  14  -1   6   -1.00    2.10
 -13  14   6   -1.30    2.50
  -1 -13   6    0.40    2.40
  10 -14  -6    9.20    1.90
 -14   4  -6   12.40    2.10
   4  10  -6   11.60    2.60
  -4 -10   6   16.20    2.90
 -10  14   6   10.70    2.80
  14  -4   6    8.80    1.90
 -14   7  -6    3.20    2.00
   7   7  -6    4.20    2.20
 -14   7  -6    4.00    1.90
   7 -14  -6    7.60    2.10
  14  -7   6    8.00    2.00
  -7  -7   6   -1.80    1.90
  -7  14   6    2.20    2.20
   4 -14  -6    1.30    1.80
   4 -14  -6    2.90    1.50
  10   4  -6    2.40    2.40
 -14  10  -6    3.50    1.90
 -14  10  -6    0.90    1.90
 -10  -4   6    2.80    1.80
  -4  14   6   -0.70    2.30
  14 -10   6    0.50    1.80
 -10  -4   6   -1.90    3.20
 -14  13  -6   11.10    2.20
   1 -14  -6   14.50    2.20
 -14  13  -6   14.20    3.20
 -13  -1   6   13.40    3.40
  -1  14   6   14.00    2.70
 -13  -1   6   12.70    2.40
  14 -13   6   11.00    2.70
 -13  -1   6   12.20    3.10
   3  12  -6   10.30    2.90
  12 -15  -6    6.40    2.30
 -15   3  -6    8.50    2.20
  15  -3   6    6.60    2.30
 -12  15   6    6.40    2.60
  -3 -12   6    9.00    2.60
 -15   6  -6    3.70    1.80
   6   9  -6    5.90    2.30
   9 -15  -6    2.90    2.10
 -15   6  -6    1.70    2.00
  -9  15   6    2.40    3.00
  15  -6   6    8.10    2.70
  -6  -9   6    0.00    2.30
 -15   9  -6   -1.40    2.50
 -15   9  -6    3.40    1.90
   9   6  -6   -0.20    2.50
   6 -15  -6    0.30    2.00
  -6  15   6   -0.70    2.70
  15  -9   6   -0.40    2.10
  -9  -6   6   -0.30    2.20
   3 -15  -6   21.50    2.80
 -15  12  -6   15.40    3.10
   3 -15  -6   25.80    3.60
 -15  12  -6   24.70    3.20
 -12  -3   6   20.20    3.00
  -3  15   6   18.60    3.10
 -12  -3   6   15.80    3.40
  15 -12   6   21.70    3.00
  11 -16  -6   28.30    3.90
 -16   5  -6   31.10    3.30
   5  11  -6   31.00    4.30
  16  -5   6   24.60    3.60
 -11  16   6   34.80    4.50
  -5 -11   6   19.10    3.00
 -16   8  -6    3.10    2.10
   8   8  -6    2.20    2.70
   8 -16  -6   -2.40    2.30
 -16   8  -6    0.50    2.50
  -8  16   6    2.80    2.60
  -8  -8   6    6.00    2.80
  16  -8   6    7.30    2.80
 -16  11  -6    3.40    3.00
   5 -16  -6   -2.70    2.20
 -11  -5   6    1.10    3.40
 -11  -5   6   -2.30    2.40
  16 -11   6    3.00    2.80
  -5  16   6   -5.30    2.80
  -1   0  -7   15.10    4.60
   0   1  -7   14.60    3.80
   0   1  -7   19.60    4.40
   1  -1  -7   15.20    4.70
   1  -1  -7   18.40    1.50
  -1   0  -7   16.80    1.50
  -1   0  -7   16.80    3.90
   0   1  -7   18.10    1.60
   1  -1  -7   15.20    3.70
   1   0   7   21.50    6.30
   1   0   7   17.90    1.60
   0  -1   7   19.60    1.70
   0  -1   7   10.70    5.80
  -1   1   7   16.40    1.60
  -2  -1  -7   17.40    4.50
  -2  -1  -7   22.20    4.20
   3  -2  -7   25.00    1.70
  -1   3  -7   23.30    1.80
  -2  -1  -7   23.30    1.70
  -1   3  -7   24.20    5.30
   3  -2  -7    6.50    7.10
   3  -2  -7   26.20    4.50
   2   1   7   15.00    6.20
   2   1   7   23.10    1.50
   1  -3   7   21.50    1.80
   1  -3   7   21.60    5.70
   2   1   7   22.60    1.60
   1  -3   7    6.90    8.60
  -3   2   7   25.80    1.90
   2   0  -7    0.50    5.20
   0  -2  -7    2.00    3.10
  -2   2  -7    2.70    0.90
  -2   2  -7   -3.20    3.70
  -2   2  -7   -0.10    3.90
   0  -2  -7    3.50    1.00
   2   0  -7    1.50    1.00
   0  -2  -7   -1.40    4.20
   2   0  -7    3.60    3.80
   0   2   7    3.20    1.10
   2  -2   7    3.00    1.10
   2  -2   7   -5.20    5.70
   0   2   7    3.80    1.10
  -2   0   7    3.70    1.10
   5  -3  -7   82.99    3.10
  -3  -2  -7   81.39    3.10
  -3  -2  -7   91.29    8.10
  -2   5  -7   54.89    9.70
  -3  -2  -7   96.19    7.00
  -2   5  -7   76.69    3.20
   2  -5   7   81.89    8.90
  -5   3   7   81.29    3.00
  -5   3   7   81.59    3.40
   2  -5   7   84.29    3.50
   3   2   7   82.29    2.90
   3   2   7   85.19    3.10
   3   2   7   90.39    9.70
  -3   1  -7   22.00    4.60
   1   2  -7   19.10    4.60
  -3   1  -7   23.80    4.60
   1   2  -7   25.50    1.80
   2  -3  -7   17.90    6.40
   2  -3  -7   26.60    1.70
  -3   1  -7   25.40    1.70
  -2   3   7   25.20    1.70
  -1  -2   7   27.60    1.90
  -2   3   7   24.40    1.90
   3  -1   7   29.30    8.50
   3  -1   7   24.90    1.60
   3  -1   7   24.00    1.80
  -1  -2   7   26.80    6.50
   4  -1  -7   -1.70    3.70
  -3   4  -7    2.50    1.10
  -1  -3  -7   -1.10    5.40
  -1  -3  -7    2.80    3.50
  -1  -3  -7    1.90    1.00
  -3   4  -7   -1.80    4.30
   4  -1  -7    0.50    1.00
   1   3   7    2.10    1.00
   3  -4   7    1.00    1.10
   3  -4   7    1.70    5.60
   3  -4   7    3.10    5.00
   1   3   7    2.40    1.20
  -4   1   7    0.90    1.10
  -4  -3  -7   91.99    8.10
  -4  -3  -7   96.69    3.50
  -3   7  -7  100.79    3.80
   7  -4  -7   96.39    3.60
   3  -7   7   96.39   11.80
  -7   4   7   92.29    3.90
   4   3   7  102.79    9.80
   4   3   7  105.59    3.30
   4   3   7   96.29    3.60
   3  -7   7   96.29    4.00
  -7   4   7   93.69    3.50
  -4   0  -7    5.60    1.20
   4  -4  -7    6.40    1.30
   0   4  -7   -1.10    4.60
  -4   0  -7    6.50    3.90
   0   4  -7    6.30    1.20
  -4   0  -7   -2.30    4.10
   4   0   7    5.00    1.10
  -4   4   7    6.00    1.30
   4   0   7   15.20    6.80
   0  -4   7    5.80    1.30
   0  -4   7    3.60    5.70
   4   0   7    5.10    1.10
  -4   4   7    6.40    1.30
   1  -4  -7   -1.20    3.60
   3   1  -7    0.40    1.00
  -4   3  -7    4.30    4.30
  -4   3  -7    1.00    0.90
   3   1  -7    1.40    4.70
   1  -4  -7   -0.90    2.80
   1  -4  -7    1.20    0.90
  -4   3  -7   -2.80    4.80
   4  -3   7   -6.80    8.00
  -3  -1   7    1.80    1.00
   4  -3   7    1.00    0.80
   4  -3   7    1.80    1.10
  -1   4   7    1.40    0.80
  -3  -1   7    2.00    3.80
  -1   4   7    2.10    1.20
   6  -2  -7   41.00    6.00
  -2  -4  -7   37.90    2.10
  -4   6  -7   38.70    2.20
   6  -2  -7   38.90    2.30
  -2  -4  -7   51.99    5.80
   2   4   7   37.90    2.30
   2   4   7   25.70    6.00
   4  -6   7   41.10    2.80
   2   4   7   41.80    2.00
  -6   2   7   38.20    2.40
   4  -6   7   33.70    6.80
  -4   9  -7   25.60    2.30
   9  -5  -7   22.80    2.10
  -5  -4  -7   25.30    2.00
   5   4   7   23.20    2.30
   5   4   7   20.00    6.40
   4  -9   7   23.60    2.50
   4  -9   7   36.50   10.20
  -9   5   7   25.60    2.40
  -9   5   7   28.60    2.60
  -5  -1  -7   17.40    5.40
  -1   6  -7   20.20    2.10
  -5  -1  -7   22.40    1.80
   6  -5  -7   21.70    1.70
  -5  -1  -7   19.50    5.70
   5   1   7   15.90    6.90
   5   1   7   18.00    1.90
  -6   5   7   21.80    2.10
   1  -6   7   23.30    2.10
   1  -6   7   17.50    9.80
  -6   5   7   19.80    2.20
   5   1   7   22.30    1.80
  -5   2  -7   85.39    7.10
   3  -5  -7   83.09    2.90
   2   3  -7   76.39    3.20
  -5   2  -7   82.09    3.10
  -5   2  -7   71.89    8.80
   2   3  -7   84.59    8.70
  -2  -3   7   81.89    3.30
  -3   5   7   81.59    3.30
   5  -2   7   66.79   10.80
   5  -2   7   79.29    3.20
   5  -2   7   79.59    2.90
  -3   5   7   78.39    3.20
   5   0  -7  208.08    6.50
  -5   5  -7  209.28    6.30
   0  -5  -7  219.58    8.60
   0  -5  -7  219.58    6.20
  -5   5  -7  220.88    5.90
   5   0  -7  208.48   10.50
   0   5   7  206.68    6.30
   0   5   7  218.08    6.20
   5  -5   7  213.48    6.60
   5  -5   7  208.18   10.40
  -5   0   7  211.88    6.60
  -3  -5  -7    4.70    1.20
   8  -3  -7    5.70    1.40
  -5   8  -7    4.80    1.40
  -3  -5  -7   -1.50    4.90
   3   5   7    4.60    0.90
  -8   3   7    4.20    1.50
  -8   3   7    5.70    1.70
   3   5   7    6.50    1.40
   5  -8   7    1.70    6.40
   5  -8   7    4.60    1.60
   3   5   7    4.00    5.70
  11  -6  -7   25.20    2.70
  -5  11  -7   32.60    2.80
  -6  -5  -7   30.50    2.40
 -11   6   7   30.40    2.80
 -11   6   7   26.30    3.00
   6   5   7   26.90    2.70
   5 -11   7   27.90    2.90
  -2   8  -7   32.10    2.50
  -6  -2  -7   31.10    2.20
   8  -6  -7   31.70    2.10
  -8   6   7   27.30    2.30
   2  -8   7   30.20    2.70
  -8   6   7   30.50    2.50
   6   2   7   32.50    2.30
   6   2   7   25.20    6.90
  -6   1  -7   21.70    5.20
  -6   1  -7   20.20    1.90
   5  -6  -7   19.70    1.70
   1   5  -7   22.20    2.10
   6  -1   7   24.40    7.30
   6  -1   7   20.80    1.70
  -5   6   7   23.10    2.10
   6  -1   7   23.10    1.80
  -5   6   7   24.40    2.30
  -1  -5   7   17.30    2.00
   4   2  -7   30.50    6.50
   2  -6  -7   40.80    2.00
  -6   4  -7   38.50    2.10
   4   2  -7   39.20    2.40
  -6   4  -7   35.10    5.40
   6  -4   7   41.00    2.30
  -4  -2   7   35.40    2.40
  -2   6   7   35.80    2.40
   6  -4   7   39.30    1.90
  -2   6   7   38.90    2.20
   7  -1  -7  193.58    6.30
  -6   7  -7  204.28    6.10
  -1  -6  -7  198.88    9.00
  -1  -6  -7  209.78    6.00
  -6   7  -7  191.88    5.70
  -7   1   7  182.98   11.90
   6  -7   7  222.48   11.40
   6  -7   7  197.48    6.50
  -7   1   7  203.58    6.50
   1   6   7  207.68    6.30
   1   6   7  196.98    5.80
  10  -4  -7   17.70    2.20
  -4  -6  -7   16.80    2.10
  -6  10  -7   15.70    2.30
   4   6   7   18.00    2.20
 -10   4   7   14.60    2.00
   6 -10   7   15.60    2.20
   6 -10   7   12.40    8.70
 -10   4   7   17.90    2.40
  13  -7  -7    9.70    2.00
  -6  13  -7    6.00    2.30
  -7  -6  -7    4.40    1.90
   7   6   7    7.70    2.00
   6 -13   7    5.80    2.10
 -13   7   7    3.00    1.90
 -13   7   7    5.80    2.50
  10  -7  -7   11.30    1.90
  -7  -3  -7   11.70    1.90
  -3  10  -7   13.30    2.10
  10  -7  -7   10.90    1.70
 -10   7   7   12.00    2.00
 -10   7   7   14.10    2.10
   7   3   7    6.60    8.60
   7   3   7   11.60    1.90
   3 -10   7   11.90    2.10
   0   7  -7   19.40    2.20
   7  -7  -7   19.20    1.70
  -7   0  -7   10.00    5.90
   7  -7  -7   20.20    2.10
  -7   0  -7   19.80    2.00
   7   0   7   18.10    1.70
   7   0   7   22.20    7.70
  -7   7   7   20.80    2.30
   7   0   7   21.60    2.00
   0  -7   7   17.70    2.20
  -7   7   7   25.50    2.50
  -7   3  -7   87.59    7.40
   4  -7  -7   99.49    3.30
   3   4  -7   98.19    3.90
  -7   3  -7   95.39    3.50
   7  -3   7   77.09   13.60
   7  -3   7   98.39    3.60
  -3  -4   7   95.29    3.80
  -4   7   7   95.19    3.90
   7  -3   7  103.69    3.60
  -4   7   7   92.49    3.60
  -7   6  -7  197.18    5.80
  -7   6  -7  198.18    6.00
   1  -7  -7  208.38    5.90
   6   1  -7  194.98    6.40
   6   1  -7  181.48   11.60
   7  -6   7  198.98   10.10
   7  -6   7  203.78    6.30
  -6  -1   7  197.88    6.40
  -1   7   7  205.98    6.00
  -1   7   7  207.48    6.30
  -7   9  -7    5.30    1.30
  -2  -7  -7    5.30    6.10
  -7   9  -7    4.30    1.40
  -2  -7  -7    2.70    1.40
   9  -2  -7    5.60    1.60
  -9   2   7    2.50    1.30
  -9   2   7   11.80    7.40
  -9   2   7    3.70    1.60
   7  -9   7    5.70    1.60
   7  -9   7   11.40    7.20
   2   7   7    5.70    2.00
  -5  -7  -7   17.10    2.40
  -7  12  -7   16.80    2.50
  12  -5  -7   16.30    2.20
  -7  12  -7   19.80    2.80
   7 -12   7   19.60    2.90
   5   7   7   20.80    2.80
 -12   5   7   20.10    2.80
 -12   5   7   21.80    2.90
  -7  15  -7    2.00    2.70
  -8  -7  -7    0.50    2.10
   8   7   7    3.30    2.10
 -15   8   7    1.80    2.30
   7 -15   7    3.90    2.60
 -15   8   7    4.30    2.80
  -4  12  -7    6.60    2.20
  12  -8  -7    8.40    1.90
  12  -8  -7    4.50    1.90
  -8  -4  -7   10.80    1.90
   4 -12   7    5.40    2.00
   8   4   7   10.30    2.10
 -12   8   7    8.30    2.40
   9  -8  -7  126.79    4.20
  -8  -1  -7  118.29    4.40
   9  -8  -7  128.09    4.70
  -1   9  -7  126.09    5.00
   8   1   7  125.19    4.70
   8   1   7  125.99   12.50
   1  -9   7  122.09    5.00
  -9   8   7  125.49    4.80
  -8   2  -7   31.30    6.10
  -8   2  -7   32.40    2.20
   6  -8  -7   33.00    1.90
   2   6  -7   28.90    2.50
   6  -8  -7   28.30    2.30
   8  -2   7   19.60    8.40
  -2  -6   7   30.70    2.50
   8  -2   7   31.80    2.10
  -6   8   7   32.90    2.70
   8  -2   7   34.30    2.30
   5   3  -7    3.20    1.50
   3  -8  -7    6.20    1.40
   5   3  -7    6.70    5.90
  -8   5  -7    4.60    1.40
   8  -5   7    2.90    1.40
  -5  -3   7    3.90    1.40
   8  -5   7    4.10    1.40
  -3   8   7    5.30    1.30
  -3   8   7    2.80    1.50
   8  -5   7   11.00    5.20
  -8   8  -7   24.90    1.90
  -8   8  -7   24.90    2.20
   0  -8  -7   38.70    6.60
   0  -8  -7   25.70    2.00
   8   0  -7   24.00    2.40
   8  -8   7   22.90    5.90
  -8   0   7   25.10    2.50
   0   8   7   17.00    2.50
   0   8   7   24.40    2.10
   8  -8   7   24.90    2.60
  -8   0   7   20.70    8.70
  11  -3  -7    7.50    2.10
  -3  -8  -7   10.70    1.80
  -8  11  -7    7.80    2.00
  -8  11  -7    9.10    1.90
   8 -11   7    6.70    2.10
 -11   3   7    5.60    1.80
   3   8   7    7.80    2.20
 -11   3   7   19.30   22.00
 -11   3   7    8.20    1.90
  -8  14  -7    3.70    2.40
  -6  -8  -7    2.70    1.90
  14  -6  -7   -1.80    2.00
 -14   6   7    7.10    2.60
 -14   6   7    4.90    2.40
   6   8   7    3.50    2.20
   8 -14   7    3.10    2.10
  -5  14  -7    2.80    2.50
  14  -9  -7    2.40    1.80
  -9  -5  -7   -1.60    1.80
   9   5   7    0.80    2.20
 -14   9   7    0.20    2.90
   5 -14   7    2.20    2.20
  -9  -2  -7    3.30    1.50
  11  -9  -7    2.80    1.40
  11  -9  -7    3.50    1.60
  -2  11  -7    6.90    1.90
   2 -11   7    4.20    1.90
   9   2   7    4.30    1.90
 -11   9   7    2.30    2.10
   8  -9  -7  122.69    4.60
  -9   1  -7  118.49    4.30
   1   8  -7  120.19    4.80
   8  -9  -7  123.79    4.00
  -9   1  -7  120.69   10.00
  -1  -8   7  114.39    4.80
  -8   9   7  129.49    4.80
   9  -1   7  110.69   13.20
   9  -1   7  117.29    3.80
   9  -1   7  125.69    4.60
  -9   4  -7   24.20    2.10
   5  -9  -7   24.70    2.20
   4   5  -7   22.20    2.30
   5  -9  -7   24.40    1.70
  -9   4  -7   18.80    4.60
   9  -4   7   25.80    2.20
  -5   9   7   24.60    2.50
  -4  -5   7   24.90    2.40
   9  -4   7   23.30    2.10
   7   2  -7    5.30    1.60
  -9   7  -7    3.80    1.40
  -9   7  -7    4.30    1.60
   2  -9  -7    5.90    1.50
  -2   9   7    2.00    1.60
   9  -7   7    7.20    1.80
  -2   9   7    4.90    1.40
  -7  -2   7    1.50    1.50
  -1  -9  -7   24.60    8.50
  -9  10  -7   37.20    2.60
  -1  -9  -7   39.30    2.40
  -9  10  -7   36.20    2.40
  10  -1  -7   40.60    3.10
 -10   1   7   33.50    2.30
 -10   1   7   35.40    3.00
 -10   1   7   40.90   17.40
   9 -10   7   39.30    3.10
   1   9   7   47.30    3.40
   1   9   7   39.10    2.30
  -9  13  -7   -0.90    2.90
  -4  -9  -7    2.00    1.70
  -9  13  -7    5.10    2.30
  13  -4  -7    6.50    2.10
 -13   4   7    2.20    2.00
   9 -13   7   -1.40    2.00
 -13   4   7    2.70    1.90
   4   9   7    3.70    1.90
 -10  -3  -7    2.00    1.80
  13 -10  -7   -1.20    1.40
  -3  13  -7    2.40    2.30
  10   3   7   -3.90    1.90
   3 -13   7   -1.00    2.20
 -13  10   7    4.70    2.80
 -10   0  -7   30.00   19.70
  10 -10  -7   46.30    2.50
 -10   0  -7   44.20    2.80
  10 -10  -7   45.60    3.00
   0  10  -7   40.00    3.30
   0 -10   7   48.30    3.50
  10   0   7   39.70    3.00
 -10  10   7   40.90    3.50
   3   7  -7    8.30    1.80
   7 -10  -7   11.00    1.60
 -10   3  -7   13.30    5.80
 -10   3  -7   12.50    1.80
   7 -10  -7   12.30    1.90
  10  -3   7   13.90    1.60
  10  -3   7    9.90    1.80
  -7  10   7   10.20    2.30
  -3  -7   7   14.60    2.30
 -10   6  -7   21.50    2.10
   4 -10  -7   17.10    1.80
   6   4  -7   18.30    2.70
 -10   6  -7   17.80    2.00
   4 -10  -7   16.90    2.10
  10  -6   7   20.00    2.30
  -6  -4   7   17.20    2.50
  -4  10   7   21.00    2.80
 -10   9  -7   41.00    2.70
   9   1  -7   41.50    3.20
   1 -10  -7   40.20    2.40
 -10   9  -7   42.50    2.60
  -1  10   7   43.60    3.20
  10  -9   7   37.10    3.10
  -9  -1   7   41.90    3.00
  -1  10   7   43.30    2.50
  -2 -10  -7   13.80    2.00
  12  -2  -7   12.70    2.50
 -10  12  -7   13.10    2.20
 -10  12  -7   13.70    2.20
 -12   2   7    9.40    2.10
   2  10   7   17.00    2.90
  10 -12   7    8.40    2.60
 -12   2   7   12.00    2.40
 -10  15  -7    4.00    2.90
  -5 -10  -7   -1.80    1.80
 -15   5   7   -2.30    2.50
 -15   5   7   -1.60    2.50
  10 -15   7    2.90    2.70
 -15   5   7    4.90    3.40
   5  10   7    1.00    2.20
  -4  15  -7    1.50    3.10
 -11  -4  -7   -1.60    2.10
  15 -11  -7    1.90    1.80
   4 -15   7   -2.00    2.90
  -1  12  -7   25.10    3.40
  12 -11  -7   33.40    2.90
 -11  -1  -7   26.70    2.80
 -12  11   7   31.00    3.50
  11   1   7   25.60    3.00
   1 -12   7   23.10    3.40
   2   9  -7    3.10    2.00
 -11   2  -7    2.50    1.50
   9 -11  -7    3.40    1.60
  -9  11   7    7.80    2.30
  11  -2   7   12.10   10.90
  11  -2   7    0.50    1.50
  -2  -9   7    3.40    1.90
   6 -11  -7   26.70    1.90
   5   6  -7   28.00    2.80
 -11   5  -7   31.30    2.50
   6 -11  -7   29.60    2.50
  -5  -6   7   26.30    2.70
  -6  11   7   32.60    3.00
  11  -5   7   30.20    2.80
  11  -5   7   20.30    2.30
 -11   8  -7    8.10    2.10
 -11   8  -7   10.70    1.90
   8   3  -7    9.60    2.20
   3 -11  -7    5.30    1.60
   3 -11  -7   14.50    2.10
  -8  -3   7    8.40    1.80
  11  -8   7    9.70    1.80
  -3  11   7   11.10    2.30
 -11  11  -7    0.50    1.70
 -11  11  -7   -0.90    1.70
   0 -11  -7   -0.30    1.50
  11   0  -7   -2.80    2.00
 -11   0   7   -2.40    2.00
   0  11   7   -0.70    1.80
  11 -11   7   -0.70    1.60
 -11   0   7    1.10    2.00
   0  11   7    0.90    2.20
  14  -3  -7   16.30    2.80
 -11  14  -7   20.00    3.20
  -3 -11  -7   24.30    2.90
   3  11   7   15.40    2.90
 -14   3   7   14.80    2.90
 -14   3   7   19.80    3.00
  11 -14   7   18.30    2.90
  14 -12  -7   -2.60    2.00
  -2  14  -7    2.00    3.20
 -12  -2  -7    3.10    2.20
 -14  12   7   -2.60    2.90
   2 -14   7    3.40    2.80
  12   2   7    0.30    2.20
  11 -12  -7   32.60    3.00
 -12   1  -7   29.00    2.90
   1  11  -7   32.70    3.70
 -11  12   7   26.90    3.60
  -1 -11   7   21.70    3.10
  12  -1   7   29.40    3.00
   4   8  -7    8.40    2.30
 -12   4  -7   10.70    2.00
   8 -12  -7   10.70    1.60
   8 -12  -7   11.90    1.90
  -8  12   7    8.90    2.70
  12  -4   7   11.20    1.80
  12  -4   7    6.70    2.00
  -4  -8   7    7.10    2.00
 -12   7  -7   17.10    2.30
   5 -12  -7   13.70    2.00
   5 -12  -7   22.70    2.60
   7   5  -7   20.80    3.00
 -12   7  -7   18.70    2.60
  -5  12   7   25.70    3.50
  12  -7   7   17.70    2.50
  -7  -5   7   13.50    2.10
 -12  10  -7   11.00    2.10
   2 -12  -7   10.40    2.10
 -12  10  -7   19.10    2.60
  10   2  -7   12.10    2.50
   2 -12  -7   16.20    2.40
  -2  12   7   13.10    2.60
  12 -10   7   10.00    2.20
 -10  -2   7   11.80    2.10
  -1 -12  -7    1.20    2.00
  13  -1  -7   -0.10    2.30
 -12  13  -7    2.80    2.40
 -12  13  -7    3.10    2.30
  12 -13   7   -4.80    2.20
   1  12   7    1.90    2.80
 -13   1   7    1.40    2.20
 -13   1   7    3.30    5.60
 -13   0  -7   26.20    3.30
  13 -13  -7   24.80    3.10
 -13  13   7   18.60    3.40
   0 -13   7   31.90    4.00
  13   0   7   15.60    2.70
 -13   3  -7    0.80    2.10
  10 -13  -7    2.60    1.70
   3  10  -7    1.20    2.70
  13  -3   7    3.20    1.80
  -3 -10   7   -0.10    2.70
 -10  13   7    1.60    2.70
   6   7  -7    5.30    2.30
   7 -13  -7    8.00    1.80
 -13   6  -7    5.80    1.90
   7 -13  -7    7.80    2.00
 -13   6  -7    3.50    1.90
  -7  13   7    8.00    2.10
  -6  -7   7    3.80    2.00
  13  -6   7    5.40    1.90
  13  -6   7    3.00    2.20
   9   4  -7    2.10    2.20
 -13   9  -7    6.10    2.60
 -13   9  -7    3.00    1.80
   4 -13  -7   -0.20    2.00
   4 -13  -7    2.40    1.80
  13  -9   7    3.60    1.80
  -9  -4   7    1.70    1.80
  -4  13   7    3.90    2.80
  12   1  -7   -1.80    2.10
 -13  12  -7    4.80    2.30
   1 -13  -7    3.50    1.90
 -13  12  -7   -1.90    2.00
  13 -12   7    3.40    2.00
 -12  -1   7    1.60    2.10
  -1  13   7    4.40    2.30
   2  12  -7    1.20    2.80
 -14   2  -7    3.20    2.20
  12 -14  -7    1.50    2.20
  14  -2   7    0.20    2.00
 -12  14   7    0.80    2.90
  -2 -12   7   -2.20    2.50
   9 -14  -7    2.50    1.90
   5   9  -7    2.90    2.50
 -14   5  -7    2.30    2.20
  -9  14   7   -5.00    2.70
  -5  -9   7    0.30    2.70
  14  -5   7    2.30    2.30
   6 -14  -7   -0.30    1.90
   6 -14  -7    1.00    1.90
 -14   8  -7    4.70    2.00
 -14   8  -7    1.20    2.20
   8   6  -7    6.10    2.50
  -6  14   7    5.00    3.10
  -8  -6   7    3.50    2.50
  14  -8   7    2.10    2.00
  11   3  -7   13.10    2.80
   3 -14  -7   23.20    2.80
 -14  11  -7   20.60    3.10
 -14  11  -7   28.50    3.20
   3 -14  -7   24.30    3.50
  -3  14   7   30.10    3.90
 -11  -3   7   20.50    3.10
  14 -11   7   20.80    2.90
  11 -15  -7    1.00    2.20
   4  11  -7    4.50    2.90
 -15   4  -7    2.20    2.30
  -4 -11   7    2.50    2.50
 -15   7  -7    5.10    2.30
   7   8  -7    2.70    2.40
 -15   7  -7    2.70    2.10
   8 -15  -7    1.40    2.00
  -8  15   7    7.40    2.90
  15  -7   7   -3.10    3.50
  -7  -8   7    5.70    2.40
 -15  10  -7   -3.00    2.40
   5 -15  -7    0.20    2.20
  10   5  -7    1.90    2.80
 -15  10  -7    5.60    2.40
  -5  15   7    4.20    3.20
 -10  -5   7    0.20    2.40
  15 -10   7    0.60    2.40
   0  -1  -8  153.68    4.90
   1   0  -8  154.48    5.00
  -1   1  -8  151.28    5.00
   1   0  -8  143.79    8.80
  -1   1  -8  165.18    9.80
   0  -1  -8  153.28    8.60
  -1   0   8  155.58    5.20
   0   1   8  156.98    4.50
   1  -1   8  159.38    5.10
   0   1   8  160.18    5.10
  -2   0  -8   40.20    2.30
   0   2  -8   47.60    8.10
   0   2  -8   38.40    2.30
   2  -2  -8   41.70    2.30
   2  -2  -8   44.60    6.00
  -2   0  -8   39.90    7.10
   0  -2   8   41.40    2.40
  -2   2   8   41.90    2.50
  -2   2   8   40.00    2.00
   2   0   8   39.50    1.90
   2   0   8   40.70    2.30
   3  -1  -8   11.40    4.50
  -2   3  -8   11.30    8.40
  -2   3  -8   12.60    1.80
  -1  -2  -8   11.70    1.70
  -1  -2  -8   12.90    4.70
   3  -1  -8   13.00    1.70
   2  -3   8   19.20    8.40
   1   2   8   17.80    9.30
   1   2   8   12.30    1.50
   2  -3   8   15.30    2.00
  -3   1   8   14.10    1.90
   1   2   8   13.40    1.70
   4  -3  -8  116.09    4.00
  -3  -1  -8  122.49    9.10
  -3  -1  -8  115.09    4.00
  -1   4  -8  114.29    4.20
   3   1   8  119.19   14.50
   3   1   8  118.29    4.00
   1  -4   8  112.09    4.40
  -4   3   8  116.59    4.30
  -4   3   8  118.59    3.80
   3   1   8  119.59    4.00
  -3   2  -8   19.70    6.70
   1  -3  -8   14.30    1.70
  -3   2  -8    3.90    6.00
   2   1  -8   23.50    5.50
  -3   2  -8   13.40    1.70
   1  -3  -8    8.40    3.90
   2   1  -8   14.40    1.90
  -2  -1   8   12.10    1.80
  -1   3   8   13.20    1.70
   3  -2   8   13.20    1.40
  -1   3   8   19.00    1.80
   3  -2   8   15.30    1.80
  -2  -3  -8    3.00    4.50
   5  -2  -8    4.10    1.50
   5  -2  -8   -1.70    4.90
  -3   5  -8    2.90    1.30
  -2  -3  -8    4.40    1.30
   3  -5   8    3.90    1.40
   2   3   8    3.60    1.10
   2   3   8    2.30    1.20
  -5   2   8    4.40    1.30
   2   3   8   10.30    7.00
   3  -5   8    3.30    6.80
  -2   6  -8   91.79    3.80
  -4  -2  -8   73.79   10.00
   6  -4  -8   98.19    3.70
  -4  -2  -8   96.09    3.60
   4   2   8   90.49   12.00
   4   2   8   94.49    3.60
   4   2   8  100.29    3.50
  -6   4   8   97.39    3.60
   2  -6   8   90.59    4.00
  -6   4   8   95.19    3.90
  -4   1  -8  120.39    4.10
   3  -4  -8  120.49    4.10
  -4   1  -8  127.79   10.40
   1   3  -8  120.39   12.00
  -4   1  -8  108.89   11.10
   1   3  -8  113.69    4.30
  -3   4   8  111.89    3.90
   4  -1   8  120.99    4.20
  -1  -3   8  117.39    4.30
  -3   4   8  116.09    4.20
   4  -1   8  122.49    3.90
   0  -4  -8    1.40    3.80
   4   0  -8    8.00    5.30
  -4   4  -8    3.10    1.30
  -4   4  -8    1.30    0.80
   0  -4  -8    2.40    1.10
   4   0  -8    3.10    1.40
  -4   0   8    1.20    1.40
   0   4   8    5.50    1.20
   0   4   8    4.80    1.30
   4  -4   8    3.40    5.70
   4  -4   8    4.70    1.60
   7  -3  -8    1.90    1.40
  -3  -4  -8   13.10    5.70
  -3  -4  -8    2.70    1.20
  -4   7  -8   -0.90    1.30
   4  -7   8    1.40    2.00
  -7   3   8    1.10    1.30
   3   4   8    1.00    1.50
  -7   3   8    0.60    1.40
   3   4   8   -0.70    1.10
   4  -7   8    6.10    9.30
   3   4   8   -4.30    7.50
  -5  -3  -8   17.60    2.10
  -3   8  -8   15.80    2.40
   8  -5  -8   19.30    2.20
   5   3   8   16.90    1.90
   5   3   8   28.20    8.50
  -8   5   8   17.10    2.40
  -8   5   8   19.30    2.40
   3  -8   8   18.20    2.80
   5   3   8   21.60    2.20
  -5   0  -8   -3.70    8.20
   0   5  -8    5.60    1.50
   5  -5  -8    4.20    1.20
  -5   0  -8    5.10    1.30
  -5   5   8    4.90    1.40
   5   0   8   -0.10    9.70
   5   0   8    2.80    1.30
  -5   5   8    2.80    1.50
   0  -5   8    5.40    1.60
   5   0   8    5.60    1.40
  -5   3  -8   -1.60    5.40
  -5   3  -8    3.90    1.20
   2  -5  -8    3.40    1.20
   3   2  -8    5.50    1.50
   3   2  -8  -12.10    6.20
   5  -3   8    2.90    1.70
  -3  -2   8    4.00    1.30
  -2   5   8    6.70    1.40
  -2   5   8    5.30    1.50
   5  -3   8    3.80    1.10
  -5   6  -8   18.10    2.20
  -1  -5  -8   18.50    4.60
   6  -1  -8   12.90    6.00
   6  -1  -8   16.00    2.20
  -1  -5  -8   18.90    2.00
   5  -6   8    6.80    6.80
   5  -6   8   21.50    2.70
   1   5   8   20.00    2.50
  -6   1   8   14.20    1.90
   1   5   8   19.20    1.80
   9  -4  -8   -1.00    1.40
  -5   9  -8   -0.80    1.50
  -4  -5  -8   -0.70    1.30
   4   5   8    1.70    1.50
   4   5   8  -11.10   10.50
   5  -9   8    0.30    1.80
  -9   4   8    0.20    1.80
   5  -9   8   15.20    8.20
  -9   4   8    1.70    1.70
  -6  -4  -8   -0.90    1.40
  -4  10  -8    0.40    1.80
  10  -6  -8    0.50    1.60
 -10   6   8    5.20    2.10
 -10   6   8    1.80    1.70
   4 -10   8   -1.00    1.80
   6   4   8    0.10    1.70
   7  -6  -8   16.10    2.00
  -6  -1  -8   14.30    2.10
  -1   7  -8   12.60    1.90
  -7   6   8   15.30    2.40
   6   1   8   29.10    8.90
   6   1   8   11.40    1.80
   6   1   8   14.70    2.00
  -7   6   8   14.80    2.20
   1  -7   8   16.20    2.40
  -6   2  -8   95.69    9.40
   4  -6  -8   96.29    3.50
   2   4  -8   91.19    4.00
  -6   2  -8   96.29    3.70
   6  -2   8   96.79    3.60
   6  -2   8   98.99    3.80
  -2  -4   8   88.99    4.00
  -4   6   8   95.49    3.80
  -4   6   8   99.89    3.90
  -6   5  -8   22.90    2.20
  -6   5  -8   16.80    1.70
   1  -6  -8   21.20    1.90
   5   1  -8   17.80    2.20
  -1   6   8   19.00    2.30
  -1   6   8   20.50    2.00
   6  -5   8   18.50    2.20
   6  -5   8   13.70    6.00
  -5  -1   8   13.60    2.00
   8  -2  -8    4.60    1.60
  -2  -6  -8    2.00    5.80
  -2  -6  -8    1.10    1.50
  -6   8  -8    5.00    1.20
  -6   8  -8    3.70    1.50
   2   6   8    2.40    1.20
  -8   2   8    7.80    7.70
   2   6   8   -5.90    7.20
   2   6   8    2.70    1.70
   6  -8   8   -0.20    8.30
  -8   2   8    0.60    1.70
   6  -8   8    2.80    1.60
  11  -5  -8   18.50    2.40
  -5  -6  -8   22.80    2.50
  -6  11  -8   15.70    2.60
 -11   5   8   21.40    2.90
   5   6   8   18.20    2.80
   6 -11   8   12.40    2.40
 -11   5   8   21.00    2.90
  -5  12  -8   14.90    2.40
  -7  -5  -8   16.70    2.40
  12  -7  -8   21.00    2.90
   7   5   8   11.60    2.40
 -12   7   8   12.80    2.60
   5 -12   8   13.30    2.60
 -12   7   8    8.80    2.30
  -2   9  -8    1.50    1.70
   9  -7  -8    4.10    1.60
  -7  -2  -8    2.60    1.60
  -9   7   8    4.50    2.10
   7   2   8   -8.80   15.80
   7   2   8    5.30    1.60
  -9   7   8    1.80    1.80
   2  -9   8    3.50    2.50
  -7   1  -8   14.50    2.10
  -7   1  -8    8.80    7.10
   6  -7  -8   15.50    1.90
   1   6  -8   16.30    2.30
  -6   7   8   15.60    2.20
   7  -1   8   15.70    2.00
   7  -1   8   14.50    1.90
  -6   7   8   14.60    2.30
  -1  -6   8   14.20    2.20
   3  -7  -8    0.40    1.10
  -7   4  -8    3.90    6.40
  -7   4  -8   -0.30    1.20
   4   3  -8    3.40    1.70
   7  -4   8    1.30    1.00
  -4  -3   8   -1.00    1.20
  -3   7   8    2.40    1.40
   7  -4   8    1.80    1.40
  -3   7   8    1.20    1.60
   0  -7  -8   48.90    2.60
   7   0  -8   42.10    7.90
   7   0  -8   48.20    3.00
  -7   7  -8   46.50    2.70
  -7   7  -8   44.80    2.30
   7  -7   8   43.70    2.80
   0   7   8   49.99    2.60
   0   7   8   49.10    3.20
  -7   0   8   47.70    3.00
   7  -7   8   46.30    8.40
  10  -3  -8    5.50    1.80
  -7  10  -8    6.40    2.30
  -3  -7  -8    4.50    1.50
  -7  10  -8    4.00    1.80
   3   7   8    4.00    1.90
 -10   3   8    3.90    1.70
   7 -10   8    5.10    1.70
 -10   3   8    2.90    2.10
  -6  -7  -8   10.40    2.10
  13  -6  -8    9.60    2.50
  -7  13  -8    9.70    2.70
   7 -13   8   10.30    2.40
 -13   6   8   14.20    3.20
   6   7   8   12.90    2.60
 -13   6   8    6.40    2.30
  -8  -6  -8    9.60    2.30
  -6  14  -8    9.20    2.70
 -14   8   8    9.10    2.60
 -14   8   8    4.90    2.80
   6 -14   8    8.60    2.70
   8   6   8   13.80    2.70
  11  -8  -8    2.60    1.70
  -3  11  -8   -0.30    2.20
  -8  -3  -8    0.90    1.60
 -11   8   8    4.80    2.30
   8   3   8    2.50    1.80
   3 -11   8    1.00    2.10
 -11   8   8    2.70    1.90
  -8   0  -8    5.70    1.50
   8  -8  -8    4.10    1.50
   0   8  -8    2.80    1.90
  -8   8   8    1.50    1.50
   8   0   8    2.60    1.40
   8   0   8    2.60   12.40
   8   0   8    2.20    1.50
   0  -8   8    0.60    1.60
  -8   8   8    2.50    1.80
  -8   3  -8   16.60    2.30
   3   5  -8   16.00    2.30
   5  -8  -8   18.70    2.00
  -8   3  -8   14.20    5.90
  -5   8   8   16.40    2.60
  -3  -5   8   16.30    2.30
   8  -3   8   20.60    2.20
   8  -3   8   19.90    2.30
  -5   8   8   20.00    2.40
   2  -8  -8    2.50    1.50
  -8   6  -8    4.70    1.50
   6   2  -8    6.70    1.80
  -8   6  -8    7.20    1.60
   8  -6   8    3.90    1.60
  -6  -2   8    4.20    1.40
  -2   8   8    2.50    1.50
  -2   8   8    1.30    1.70
   8  -6   8    8.70    5.80
  -8   9  -8    8.40    1.90
  -8   9  -8    7.90    1.60
   9  -1  -8    5.40    1.80
  -1  -8  -8    7.70    1.60
  -9   1   8    5.90    1.80
   8  -9   8    7.50    2.00
   1   8   8    9.90    2.10
   1   8   8   12.40    1.90
  -9   1   8   14.30   24.60
  12  -4  -8    7.90    2.50
  -4  -8  -8    4.80    1.90
  -8  12  -8    4.90    2.30
   4   8   8    4.80    2.00
 -12   4   8    7.50    2.10
 -12   4   8   10.50    2.80
   8 -12   8    5.50    2.60
  -9  -4  -8    7.20    1.80
  -4  13  -8    7.30    2.80
   9   4   8    8.70    2.40
   4 -13   8    5.60    2.40
 -13   9   8    4.40    2.10
 -13   9   8    6.50    2.80
  10  -9  -8    4.00    1.60
  -1  10  -8    5.80    2.10
  -9  -1  -8    2.90    1.60
  10  -9  -8    2.30    1.90
 -10   9   8    4.40    2.00
   1 -10   8    3.80    2.30
   9   1   8    4.90    1.80
 -10   9   8    6.20    2.50
  -9   2  -8   -3.10    9.50
   2   7  -8    1.90    1.80
  -9   2  -8    2.40    1.70
   7  -9  -8    4.10    1.50
  -7   9   8    2.90    1.60
  -2  -7   8   -1.40    1.80
   9  -2   8    4.60    1.60
   9  -2   8    4.10    1.70
  -7   9   8    2.80    2.20
   5   4  -8   -0.20    1.50
  -9   5  -8    0.40    1.50
   4  -9  -8    0.90    1.30
   9  -5   8   -2.00    1.40
  -4   9   8   -2.30    1.50
   9  -5   8   -1.80    1.50
  -4   9   8   -2.10    1.70
  -5  -4   8    2.20    1.40
   1  -9  -8   12.10    1.90
  -9   8  -8    7.30    1.60
   8   1  -8    8.70    1.90
  -9   8  -8    7.20    1.90
  -8  -1   8    7.10    1.70
  -1   9   8   10.80    2.30
  -1   9   8    9.60    1.90
   9  -8   8    9.40    2.10
  11  -2  -8   39.30    3.50
  -2  -9  -8   43.40    2.90
  -9  11  -8   43.60    3.10
  -9  11  -8   39.40    3.20
 -11   2   8   37.40    3.40
   9 -11   8   40.40    3.80
   2   9   8   40.00    3.10
 -11   2   8   31.00    4.40
  -5  -9  -8   -3.20    2.20
  14  -5  -8    2.20    2.60
  -9  14  -8   -0.50    2.80
 -14   5   8    0.60    5.90
 -14   5   8    6.50    2.70
   9 -14   8   -2.00    2.80
   5   9   8    1.70    2.80
 -10  -2  -8    4.40    2.20
  -2  12  -8    5.30    2.30
  12 -10  -8    3.00    2.10
 -12  10   8    6.00    2.20
 -12  10   8    2.10    2.90
  10   2   8    3.50    2.30
   2 -12   8    4.80    2.10
 -10   1  -8    5.00    1.70
   1   9  -8    1.60    1.90
   9 -10  -8    7.50    1.80
   9 -10  -8    7.20    1.60
  -1  -9   8    6.00    2.10
  10  -1   8    6.30    2.10
  -9  10   8    4.60    2.30
 -10   4  -8    1.80    1.60
   4   6  -8   -1.30    1.50
   6 -10  -8    0.20    1.80
   6 -10  -8   -1.20    1.40
  -6  10   8    2.80    2.30
  10  -4   8   -0.10    1.80
  -4  -6   8    1.10    1.80
  10  -4   8    0.80    1.60
 -10   7  -8    2.90    1.70
   7   3  -8    3.50    1.90
   3 -10  -8    8.20    1.70
 -10   7  -8    4.20    1.80
  -3  10   8    1.50    1.70
  -3  10   8    5.10    2.20
  10  -7   8    6.50    1.90
  -7  -3   8    6.20    2.10
 -10  10  -8   64.69    3.30
 -10  10  -8   77.69    3.80
   0 -10  -8   78.39    3.50
  10   0  -8   72.89    4.20
   0  10   8   72.69    3.70
  10 -10   8   80.79    4.20
   0  10   8   81.59    4.30
 -10   0   8   78.69    4.20
  13  -3  -8    6.60    2.60
  -3 -10  -8    7.60    2.20
 -10  13  -8    7.90    2.50
 -13   3   8    4.40    2.40
   3  10   8    9.10    2.40
  10 -13   8    7.40    2.70
   0  11  -8    0.80    2.70
 -11   0  -8   -1.00    1.90
  11 -11  -8    2.40    2.00
  11   0   8    1.00    2.00
   0 -11   8   -3.50    2.20
 -11  11   8   -0.60    2.60
   8 -11  -8    5.40    1.70
   3   8  -8   -0.10    2.30
 -11   3  -8   -1.90    1.80
   8 -11  -8    2.40    1.70
  11  -3   8    2.60    2.00
  11  -3   8    2.30    1.70
  -8  11   8    0.30    2.60
  -3  -8   8    3.80    2.30
   5 -11  -8   15.90    2.30
   5 -11  -8   20.70    2.00
   6   5  -8   21.80    3.00
 -11   6  -8   21.50    2.50
 -11   6  -8   22.10    2.50
  -6  -5   8   14.60    2.40
  -5  11   8   21.70    3.50
  11  -6   8   22.30    2.70
   2 -11  -8   48.70    3.00
 -11   9  -8   39.90    3.00
 -11   9  -8   40.40    3.10
   9   2  -8   41.60    3.70
  -9  -2   8   40.30    3.30
  -2  11   8   38.10    3.00
  -2  11   8   48.60    3.70
  11  -9   8   40.50    3.60
  -1 -11  -8   -0.50    2.00
 -11  12  -8   -0.80    2.50
  12  -1  -8    4.10    2.50
 -11  12  -8    3.50    2.40
   1  11   8    3.60    2.80
  11 -12   8    3.40    2.30
 -12   1   8    0.00    2.10
   2  10  -8    0.50    2.40
 -12   2  -8    3.90    2.00
  10 -12  -8    4.30    2.00
 -10  12   8   -0.30    2.60
  -2 -10   8    2.50    2.50
  12  -2   8    4.10    2.10
   7 -12  -8    9.60    2.30
   7 -12  -8   12.50    1.90
 -12   5  -8   14.40    2.20
   5   7  -8   11.90    2.70
  12  -5   8   13.10    2.00
  12  -5   8   13.70    2.30
  -7  12   8   11.30    2.80
  -5  -7   8   12.30    2.50
   4 -12  -8    5.20    1.90
   4 -12  -8    6.40    2.10
 -12   8  -8   10.60    2.20
 -12   8  -8    9.80    2.50
   8   4  -8    6.50    2.50
  12  -8   8    2.30    2.00
  -4  12   8    1.90    2.20
  -4  12   8    6.90    2.00
  -8  -4   8    5.10    2.30
   1 -12  -8    3.70    2.10
 -12  11  -8    6.40    2.30
 -12  11  -8    6.40    2.40
  11   1  -8    1.40    2.50
  -1  12   8   -0.30    2.50
 -11  -1   8    1.60    2.20
  12 -11   8    3.60    2.40
   9 -13  -8    6.60    2.20
   4   9  -8    3.70    2.70
 -13   4  -8   10.20    2.70
  13  -4   8    6.90    2.20
  -4  -9   8    4.10    2.40
  -9  13   8    6.50    3.20
   6 -13  -8    8.70    2.10
   6 -13  -8   12.60    2.50
 -13   7  -8    8.90    2.30
 -13   7  -8   15.00    2.50
   7   6  -8   12.70    2.80
  -6  13   8   19.70    3.60
  13  -7   8   14.40    2.30
  -7  -6   8   11.60    2.70
 -13  10  -8   11.20    2.40
   3 -13  -8    8.30    2.50
 -13  10  -8   10.80    2.60
  10   3  -8    7.90    2.90
 -10  -3   8    5.70    2.80
  13 -10   8    8.10    2.30
  -3  13   8    9.20    3.00
 -14   6  -8    7.00    2.30
   8 -14  -8    4.80    2.40
 -14   6  -8   10.10    2.60
   6   8  -8    9.60    2.80
  -8  14   8    9.50    3.00
  -6  -8   8    7.50    2.60
 -14   9  -8   -1.70    3.00
   9   5  -8   -3.10    2.80
   5 -14  -8    2.40    2.30
 -14   9  -8    2.50    2.60
  -5  14   8    7.40    2.60
  -9  -5   8    7.40    2.70
  14  -9   8    1.70    2.20
   0   0  -9   25.40    6.20
   0   0  -9   40.20    2.50
   0   0   9   44.00    2.70
   2  -1  -9    3.00    5.40
  -1  -1  -9   13.70    2.00
   2  -1  -9   16.50    1.90
  -1   2  -9   13.20    1.90
  -1  -1  -9   14.70    5.60
   1  -2   9   16.80    2.10
   1   1   9   12.60    1.70
   1   1   9   15.90    2.10
  -2   1   9   18.80    2.10
   1  -2  -9    8.00    5.40
  -2   1  -9   15.10    2.00
   1   1  -9   12.10    6.10
  -2   1  -9   -1.60    6.40
   1   1  -9   14.30    2.00
   1  -2  -9   14.80    1.90
  -1   2   9   17.30    1.90
  -1   2   9   21.70    1.70
   2  -1   9   17.30    1.60
  -1  -1   9   12.10    1.70
   2  -1   9   19.10    2.00
   4  -2  -9   10.60    6.00
  -2  -2  -9    9.20    1.60
   4  -2  -9    9.20    1.70
  -2   4  -9    5.70    1.40
  -2  -2  -9    9.00    6.40
   2   2   9    9.30    1.60
   2  -4   9    5.80    1.60
  -4   2   9   11.80    1.90
   2   2   9   10.10    1.50
  -3   0  -9   -1.20    4.60
  -3   0  -9    9.20    1.60
   0   3  -9    9.20    1.80
   3  -3  -9    9.70    1.70
   3   0   9    9.10    1.60
   3   0   9    7.60    1.40
  -3   3   9   10.30    1.50
  -3   3   9    7.50    1.50
   0  -3   9    6.40    1.50
  -3   3  -9   -1.30    1.30
   0  -3  -9    6.90    5.10
   0  -3  -9   -0.30    1.20
   3   0  -9    2.10    1.40
   3   0  -9    4.70    6.30
  -3   0   9   -0.10    1.20
   0   3   9   -0.20    1.20
   3  -3   9   -0.10    1.30
  -3   6  -9   18.90    2.40
  -3  -3  -9   24.40    2.20
   6  -3  -9   27.30    2.40
  -3  -3  -9   20.70    7.50
   3  -6   9   27.20    2.70
   3   3   9   21.60    2.30
  -6   3   9   20.20    2.40
   3   3   9   21.40    2.30
  -1   5  -9    9.30    1.90
  -4  -1  -9   14.50    2.20
   5  -4  -9   14.70    2.00
   1  -5   9   12.30    2.00
   4   1   9   13.00    1.90
  -5   4   9   11.30    1.80
  -5   4   9   16.20    2.00
   4   1   9   15.50    2.20
   2   2  -9    4.20    7.00
   2   2  -9    9.50    1.70
   2  -4  -9    7.50    1.60
  -4   2  -9   11.30    1.70
  -2  -2   9    6.70    1.80
  -2   4   9    9.70    1.50
   4  -2   9   10.50    1.70
   4  -2   9   10.30    1.80
  -2   4   9   11.10    1.80
  -4   5  -9    4.20    1.60
  -1  -4  -9   -4.70    5.50
   5  -1  -9    1.70    1.60
   5  -1  -9   -6.20    7.10
  -1  -4  -9    1.90    1.30
   4  -5   9    7.00    2.10
  -5   1   9    2.30    1.40
   1   4   9    3.30    1.50
   1   4   9    2.40    1.40
   8  -4  -9   11.50    2.10
  -4   8  -9    8.70    2.10
  -4  -4  -9   12.00    2.20
   4   4   9   -9.50   16.80
  -8   4   9    7.30    1.90
  -8   4   9    8.00    2.10
   4   4   9    9.10    2.00
   4  -8   9   10.60    2.10
   4   4   9    8.60    1.80
  -2   7  -9   23.80    2.80
  -5  -2  -9   30.40    2.70
   7  -5  -9   30.80    2.50
  -7   5   9   29.30    2.60
  -7   5   9   28.60    2.80
   5   2   9   34.50    2.60
   2  -7   9   28.90    3.00
   5   2   9   29.10    2.60
   1   4  -9   13.20    2.20
  -5   1  -9   14.80    2.10
   4  -5  -9   12.60    1.90
  -4   5   9   13.30    1.90
   5  -1   9   11.50    1.70
   5  -1   9   17.10    2.40
  -4   5   9   11.30    1.90
  -1  -4   9   15.50    2.20
   1  -5  -9    4.40    1.40
  -5   4  -9    2.80    1.40
   4   1  -9    2.80    1.60
   4   1  -9   -1.60    8.00
   5  -4   9    6.80    5.90
  -1   5   9    8.10    1.50
  -1   5   9    9.10    1.90
  -4  -1   9    4.10    1.40
   5  -4   9    3.20    2.30
  -2  -5  -9    3.30    1.40
  -2  -5  -9   -2.60   10.90
  -5   7  -9    1.70    1.70
   7  -2  -9   -1.90    1.60
   2   5   9    1.00    1.30
   2   5   9    1.10    1.70
   5  -7   9    0.90    1.60
  -7   2   9   -2.70    1.40
  -5  10  -9   14.20    2.60
  10  -5  -9    9.70    2.10
  -5  -5  -9    8.90    1.90
   5 -10   9   13.10    2.60
 -10   5   9   12.00    2.60
 -10   5   9   10.20    2.50
   5   5   9    5.90    2.00
  -3   9  -9   21.50    3.10
  -6  -3  -9   25.70    2.70
   9  -6  -9   27.00    2.80
   6   3   9   24.20    2.90
   3  -9   9   21.50    2.80
  -9   6   9   20.50    3.00
  -9   6   9   27.00    3.20
   0   6  -9   22.00    2.70
   6  -6  -9   19.50    2.20
  -6   0  -9   20.50    2.30
  -6   6   9   18.60    2.60
   6   0   9   18.20    2.50
   0  -6   9   17.20    2.60
  -6   6   9   27.10    3.00
   6   0   9   17.40    2.20
   3   3  -9   22.30    2.50
   3  -6  -9   20.50    2.10
  -6   3  -9   10.20    5.00
  -6   3  -9   23.60    2.30
  -3  -3   9   24.80    2.60
  -3   6   9   26.40    2.60
   6  -3   9   24.80    2.70
   6  -3   9   24.70    2.20
  -3   6   9   28.90    2.40
  -6   6  -9  101.99    3.30
   0  -6  -9  101.09    3.80
  -6   6  -9   91.69    4.00
   6   0  -9   74.89   14.60
   6   0  -9   92.09    4.20
   6  -6   9   63.89   14.70
   6  -6   9   96.89    4.30
  -6   0   9   90.09    4.20
   0   6   9  100.29    4.30
   0   6   9   94.39    3.80
  -6   9  -9    5.20    2.00
  -3  -6  -9    7.60    2.00
   9  -3  -9    6.60    2.00
   3   6   9    5.00    1.90
   3   6   9    2.40    1.60
   6  -9   9    4.60    1.90
  -9   3   9    4.70    2.10
  -6  12  -9   -2.20    2.60
  12  -6  -9    2.20    2.50
  -6  -6  -9    5.10    2.20
 -12   6   9   11.70    4.80
   6   6   9    5.00    2.40
   6 -12   9    0.90    2.10
 -12   6   9    2.20    2.30
  -7  -4  -9   15.00    2.30
  -4  11  -9    2.10    2.40
  11  -7  -9    7.50    2.30
   7   4   9   11.70    2.70
 -11   7   9    9.00    2.10
   4 -11   9   10.80    2.60
 -11   7   9    9.90    2.70
  -7  -1  -9   30.90    2.80
  -1   8  -9   27.50    3.00
   8  -7  -9   33.10    2.70
  -8   7   9   30.50    3.00
   7   1   9   36.80    2.80
  -8   7   9   31.60    3.40
   1  -8   9   32.20    3.30
   7   1   9   29.10    2.60
  -7   2  -9   24.90    2.40
   2   5  -9   23.70    2.60
   5  -7  -9   24.90    2.30
  -5   7   9   23.60    3.00
  -2  -5   9   21.80    2.80
   7  -2   9   28.50    2.50
  -7   5  -9    0.00    1.50
   5   2  -9    1.50    1.70
   2  -7  -9    0.80    1.40
  -7   5  -9   -0.20    1.80
  -2   7   9   -0.90    1.50
   7  -5   9   -3.30   13.70
   7  -5   9    0.30    1.70
  -5  -2   9    0.50    1.60
  -2   7   9   -0.60    1.80
   8  -1  -9    3.30    1.90
  -7   8  -9    3.10    1.70
  -7   8  -9    0.60    1.60
  -1  -7  -9   -1.30    1.90
   1   7   9    2.80    1.80
   1   7   9    0.70    1.50
   7  -8   9    3.00    1.80
  -8   1   9    4.30    1.80
  -4  -7  -9    0.30    2.00
  11  -4  -9    4.10    2.40
  -7  11  -9    6.80    2.30
 -11   4   9    1.40    2.00
   7 -11   9    2.70    2.10
   4   7   9    3.40    2.60
  -2  10  -9   31.40    3.40
  10  -8  -9   30.60    3.00
  -8  -2  -9   31.30    2.80
 -10   8   9   34.30    3.40
   2 -10   9   29.90    3.20
 -10   8   9   33.30    3.70
   8   2   9   31.50    3.20
   7  -8  -9   32.70    2.50
  -8   1  -9   33.10    2.70
   1   7  -9   29.20    3.20
  -1  -7   9   34.00    3.10
  -7   8   9   30.80    3.20
  -7   8   9   32.60    3.10
   8  -1   9   30.40    2.60
   8  -1   9   31.50    2.70
   4   4  -9    7.60    1.90
  -8   4  -9    8.30   20.40
  -8   4  -9   10.90    2.00
   4  -8  -9    9.10    1.60
  -4   8   9   10.10    2.20
  -4  -4   9    7.10    2.00
   8  -4   9   11.50    2.10
  -4   8   9    8.30    1.80
  -8   7  -9    1.40    1.60
   7   1  -9   -0.40    1.80
   1  -8  -9    5.80    1.90
  -8   7  -9    3.30    1.90
  -1   8   9    2.30    1.60
   8  -7   9    3.80    2.10
  -1   8   9    5.00    2.20
  -7  -1   9    3.90    1.80
  10  -2  -9    5.10    2.30
  -8  10  -9    2.30    2.20
  -2  -8  -9    2.70    2.10
 -10   2   9    3.80    2.10
   2   8   9    7.80    2.20
   8 -10   9    3.20    2.10
  -3  12  -9    0.60    2.60
  -9  -3  -9   -0.50    2.10
 -12   9   9    5.00    3.20
   3 -12   9    3.40    2.40
 -12   9   9    3.70    2.20
   9   3   9   -2.00    2.20
  -9   0  -9   85.59    4.00
   9  -9  -9   81.09    3.80
   0   9  -9   80.79    4.60
   0  -9   9   79.29    4.80
   9   0   9   82.69    4.30
  -9   9   9   88.89    4.80
  -9   9   9   81.99    4.30
   6  -9  -9   22.00    2.40
   3   6  -9   21.20    3.10
  -9   3  -9   27.70    2.90
   9  -3   9   22.90    2.70
   9  -3   9   30.20    2.90
  -6   9   9   30.70    3.40
  -6   9   9   22.00    2.90
  -3  -6   9   23.90    3.20
  -9   6  -9    5.50    2.00
  -9   6  -9    3.80    1.80
   3  -9  -9    5.90    1.50
   6   3  -9    5.60    2.30
  -3   9   9    7.80    2.10
   9  -6   9    7.60    1.90
  -6  -3   9    1.90    2.20
  -3   9   9    6.70    2.40
   0  -9  -9    1.00    2.20
  -9   9  -9    3.10    2.20
   9   0  -9    1.50    2.20
  -9   9  -9    1.00    2.00
   9  -9   9   -1.00    2.10
  -9   0   9    0.80    2.20
   0   9   9    0.60    1.70
   0   9   9    6.90    2.50
  -3  -9  -9    1.60    2.40
  -9  12  -9    0.50    2.60
  12  -3  -9   -2.40    2.60
 -12   3   9    2.30    2.40
   9 -12   9    2.60    2.90
   3   9   9    4.40    2.40
 -10  -1  -9    5.50    2.20
  -1  11  -9    8.00    2.70
 -11  10   9    6.90    2.70
  10   1   9    4.20    2.40
   1 -11   9    4.60    2.40
 -11  10   9    7.80    3.00
   2   8  -9   28.30    3.30
   8 -10  -9   26.80    2.70
 -10   2  -9   25.20    3.00
  -8  10   9   34.20    3.30
  10  -2   9   34.00    3.10
  -2  -8   9   25.70    3.60
  -8  10   9   27.90    3.50
 -10   5  -9   10.60    2.00
   5 -10  -9   11.20    1.80
   5   5  -9    7.60    2.20
  -5  10   9   13.80    2.30
  -5  -5   9    9.90    2.10
  -5  10   9   10.40    2.60
  10  -5   9   14.80    2.30
  10  -5   9   10.50    2.10
 -10   8  -9    4.30    2.20
 -10   8  -9    0.50    1.80
   8   2  -9   -0.10    2.50
   2 -10  -9    2.80    2.10
  10  -8   9    1.30    2.10
  -2  10   9    4.30    2.30
  -8  -2   9    5.30    2.20
  -2  10   9   -0.70    2.10
 -10  11  -9    3.20    2.40
  11  -1  -9    2.10    2.70
  -1 -10  -9    0.10    2.20
 -11   1   9   -1.90    2.30
   1  10   9   -0.60    2.90
  10 -11   9    0.00    2.70
   1  10  -9    2.50    2.60
 -11   1  -9    6.80    2.70
 -10  11   9    5.90    2.20
  11  -1   9   10.10    2.50
  -1 -10   9   -0.10    3.10
 -10  11   9   10.70    3.40
   7 -11  -9   10.90    2.20
   4   7  -9    7.80    2.70
 -11   4  -9   10.80    2.50
  11  -4   9    6.10    2.40
  11  -4   9    9.10    1.90
  -7  11   9   13.00    3.10
  -4  -7   9    9.60    2.80
  -7  11   9   10.00    2.30
   7   4  -9    4.20    2.60
 -11   7  -9    0.70    2.10
   4 -11  -9    3.90    1.60
 -11   7  -9    1.70    2.30
  -4  11   9    4.40    2.60
  -4  11   9    3.90    1.90
  11  -7   9    5.60    2.50
  -7  -4   9    3.00    2.00
  10   1  -9    1.90    2.80
 -11  10  -9   -0.40    2.20
 -11  10  -9   -0.50    2.40
   1 -11  -9    2.60    2.60
  11 -10   9   -3.00    2.60
 -10  -1   9   -0.80    2.40
  -1  11   9    2.80    2.70
 -12   3  -9    5.70    2.40
   3   9  -9    0.90    2.70
  -9  12   9    5.30    2.80
  -3  -9   9    1.60    2.40
  -9  12   9   10.60    2.90
  12  -3   9    5.00    2.20
   6   6  -9    6.50    2.40
 -12   6  -9    3.80    2.30
 -12   6  -9    0.00    2.00
   6 -12  -9    4.00    2.10
  -6  12   9    0.10    2.90
  12  -6   9    8.60    2.40
  -6  -6   9    4.40    2.90
  -6  12   9    4.90    2.40
 -12   9  -9   -2.20    2.30
   9   3  -9    4.80    2.90
   3 -12  -9    0.20    2.30
 -12   9  -9   -0.60    2.30
  -3  12   9    6.80    2.70
  12  -9   9    2.50    2.30
  -3  12   9    2.10    3.20
  -9  -3   9    0.20    2.40
   1  -1 -10   -3.00   10.60
   1  -1 -10    7.20    1.80
  -1   0 -10    7.30    1.70
   0   1 -10    7.30    1.70
   0  -1  10    8.70    1.90
  -1   1  10    5.50    1.50
   1   0  10    6.70    1.60
   3  -2 -10    2.10    1.60
  -1   3 -10   -0.20    1.50
  -2  -1 -10   -1.30    1.60
   2   1  10    4.40    1.70
   1  -3  10    4.00    1.90
  -3   2  10   -0.30    1.40
   2   1  10    1.20    1.40
   0  -2 -10    1.50    1.50
   2   0 -10   14.30   14.10
  -2   2 -10    4.00    1.50
   2   0 -10    1.90    1.50
   0   2  10    3.50    1.50
  -2   0  10    2.10    1.60
   2  -2  10    3.70    1.70
   0   2  10    3.40    1.50
  -2   5 -10   17.30    2.70
  -3  -2 -10   20.30    2.40
   5  -3 -10   15.30    2.20
  -5   3  10   18.90    2.50
   2  -5  10   12.40    2.50
   3   2  10   21.50    2.50
   3   2  10   23.70    2.50
   2  -3 -10    2.40    1.70
   1   2 -10    2.20    1.60
  -3   1 -10    3.40    1.60
   3  -1  10    0.90    1.60
  -2   3  10    0.00    1.40
  -2   3  10    1.60    1.40
  -1  -2  10   -1.40    1.40
   3  -1  10    0.70    1.40
  -3   4 -10    7.20    1.80
  -1  -3 -10    4.00    1.60
   4  -1 -10    6.50    1.90
  -4   1  10    2.90    1.60
   1   3  10    3.40    1.60
   1   3  10    4.20    1.70
   3  -4  10    2.10    1.80
  -4  -3 -10   26.20    2.90
  -3   7 -10   19.50    2.90
   7  -4 -10   24.90    2.80
  -7   4  10   22.10    2.80
   4   3  10   25.60    2.80
   3  -7  10   26.80    3.60
   4   3  10   28.50    3.00
   0   4 -10    4.30    2.00
  -4   0 -10    8.20    1.80
   4  -4 -10    9.70    1.70
   4   0  10    5.50    1.50
  -4   4  10    6.20    1.90
  -4   4  10    8.10    1.80
   0  -4  10    6.40    2.00
   4   0  10    5.80    1.90
   1  -4 -10    5.30    1.60
   3   1 -10    4.10    1.80
  -4   3 -10    7.40    1.90
   4  -3  10    6.20    1.90
  -3  -1  10    5.40    2.00
  -1   4  10    3.90    1.60
  -1   4  10    4.80    1.60
  -2  -4 -10    3.60    1.60
   6  -2 -10    3.20    1.80
  -4   6 -10    1.00    1.80
   2   4  10    2.80    1.90
   4  -6  10    2.10    2.50
   2   4  10    2.10    1.50
  -6   2  10    2.60    1.70
  -4   9 -10    2.70    2.20
   9  -5 -10    2.50    2.20
  -5  -4 -10    0.70    2.40
  -9   5  10    4.20    2.30
   4  -9  10    2.30    2.30
   5   4  10    1.80    2.10
   6  -5 -10    4.40    1.80
  -5  -1 -10    0.70    1.70
  -1   6 -10    1.30    2.00
   5   1  10    7.00    2.20
   5   1  10    0.20    1.70
  -6   5  10    3.60    2.20
   1  -6  10   -1.40    1.90
  -6   5  10    4.30    1.90
   3  -5 -10   19.30    2.30
   2   3 -10   17.20    2.70
   5  -2  10   20.70    2.20
   5  -2  10   17.50    2.50
  -3   5  10   17.80    2.80
  -2  -3  10   14.80    2.40
  -3   5  10   20.00    2.60
   0  -5 -10   21.80    2.40
  -5   5 -10   26.30    2.80
   5   0 -10   20.40    2.80
  -5   0  10   23.40    2.70
   0   5  10   26.40    2.50
   5  -5  10   24.70    3.40
   0   5  10   22.10    2.60
   8  -3 -10   -0.30    2.00
  -5   8 -10    5.60    2.20
  -3  -5 -10    0.60    1.80
   5  -8  10    2.00    2.40
   3   5  10    0.20    2.00
  -8   3  10   -1.60    1.80
   3   5  10   -1.80    2.00
  11  -6 -10    3.50    2.50
  -6  -5 -10    2.00    2.40
  -5  11 -10    3.60    2.90
   5 -11  10    1.50    2.40
  -6  -2 -10    1.80    1.90
  -2   8 -10   -1.00    2.40
   8  -6 -10    0.20    2.00
   6   2  10   -1.00    2.00
  -8   6  10    1.10    2.10
  -8   6  10    0.50    2.70
   2  -8  10   -1.10    2.80
  -6   1 -10    2.10    1.60
   1   5 -10   -0.60    2.10
   5  -6 -10   -0.10    1.80
  -5   6  10    2.60    1.80
  -5   6  10    1.10    2.10
  -1  -5  10    0.80    1.70
   6  -1  10    3.10    2.60
   6  -1  10    0.50    1.70
  -6   4 -10    4.60    1.90
   2  -6 -10    2.70    1.80
   4   2 -10    5.20    1.80
   6  -4  10    1.10    1.60
  -2   6  10    4.30    1.70
  -4  -2  10    2.00    1.80
  -2   6  10    3.90    2.30
   7  -1 -10   38.60    3.40
  -6   7 -10   47.80    3.20
  -1  -6 -10   41.20    3.00
  -7   1  10   43.20    3.70
   1   6  10   42.10    2.90
   1   6  10   47.10    3.30
   6  -7  10   51.19    3.70
  -4  -6 -10    4.80    2.60
  10  -4 -10    5.80    2.60
  -6  10 -10    4.20    2.60
   4   6  10    3.70    2.20
 -10   4  10    4.20    2.40
   6 -10  10    3.10    2.70
  -7  -3 -10   -0.80    2.30
  10  -7 -10    6.70    2.60
  -3  10 -10    2.60    2.70
 -10   7  10   -2.50    2.30
   7   3  10   -2.10    2.30
 -10   7  10   -5.90    6.60
  -7   0 -10    7.50    2.30
   0   7 -10    0.80    2.20
   7  -7 -10    1.70    1.90
   0  -7  10    2.40    2.20
  -7   7  10    0.90    2.00
  -7   7  10   -1.40    2.40
   7   0  10   -0.60    1.80
   7   0  10    2.20    2.10
   4  -7 -10   20.70    2.60
   3   4 -10   22.40    3.00
  -7   3 -10   23.60    2.60
  -4   7  10   24.80    2.80
   7  -3  10   27.20    3.00
  -4   7  10   21.50    3.20
   7  -3  10   22.10    2.60
  -3  -4  10   24.30    3.00
   6   1 -10   44.10    3.50
   1  -7 -10   43.10    2.90
  -7   6 -10   46.30    3.40
  -6  -1  10   41.30    3.30
   7  -6  10   44.60    3.60
  -1   7  10   41.20    3.10
  -1   7  10   42.80    3.70
   9  -2 -10    0.80    2.10
  -2  -7 -10    2.40    1.90
  -7   9 -10    3.80    2.60
   2   7  10    4.00    1.90
  -9   2  10    4.30    2.40
   7  -9  10    0.30    2.30
  -8  -1 -10    2.10    2.10
   9  -8 -10    3.90    2.30
  -1   9 -10    2.60    2.90
  -9   8  10    1.90    2.50
  -9   8  10    2.50    2.90
   8   1  10    3.30    2.10
   1  -9  10   -2.00    3.00
  -8   2 -10   -0.40    1.90
   2   6 -10   -0.40    2.00
   6  -8 -10    1.10    1.80
  -2  -6  10   -0.30    1.90
  -6   8  10    0.90    2.00
  -6   8  10    2.50    2.30
   8  -2  10    4.80    2.00
   8  -2  10    3.30    1.90
   3  -8 -10    1.90    1.80
  -8   5 -10    0.00    2.10
  -8   5 -10   -2.20    2.00
   5   3 -10    2.80    2.00
  -3   8  10    2.10    2.30
   8  -5  10    0.80    2.10
  -3   8  10   -0.50    1.80
  -5  -3  10    0.20    1.80
  -8   8 -10   31.80    3.50
   0  -8 -10   33.90    3.10
   8   0 -10   32.00    3.40
   0   8  10   34.90    3.40
   0   8  10   43.40    3.70
  -8   0  10   31.60    3.30
   8  -8  10   34.30    3.70
  -9   1 -10    3.20    2.30
   8  -9 -10   -0.80    2.00
   1   8 -10    2.00    2.40
  -8   9  10    5.30    2.40
  -8   9  10    1.60    3.10
   9  -1  10    0.70    2.40
  -1  -8  10   -4.30    2.30
   5  -9 -10    3.80    1.90
   4   5 -10    0.50    2.30
  -9   4 -10    0.40    2.00
   9  -4  10    3.50    2.20
  -5   9  10    1.20    2.30
   9  -4  10    3.30    2.10
  -5   9  10    1.70    2.60
  -4  -5  10    0.50    2.10
   2  -9 -10    4.80    1.80
   7   2 -10    5.00    2.50
  -9   7 -10    3.00    2.30
  -2   9  10    0.00    2.00
  -2   9  10    2.00    2.60
  -7  -2  10   -2.70    2.30
   9  -7  10    3.00    2.20
  10  -1 -10   38.00    4.20
  -9  10 -10   44.90    3.80
  -1  -9 -10   40.70    3.40
   9 -10  10   41.60    4.40
 -10   3 -10    0.20    2.20
   3   7 -10    0.60    2.40
   7 -10 -10    4.20    2.10
  -7  10  10   -5.60    2.70
  -3  -7  10   -1.30    2.60
  10  -3  10   -1.00    2.10
  -7  10  10   -1.80    2.10
 -10   6 -10   11.90    2.60
   4 -10 -10    3.30    2.00
   6   4 -10    5.20    2.50
 -10   6 -10    6.30    2.60
  -4  10  10    7.50    2.40
  10  -6  10    8.30    2.80
  -6  -4  10    6.40    2.40
  -4  10  10    5.00    3.00
   1 -10 -10   45.70    3.50
 -10   9 -10   46.30    4.00
   9   1 -10   31.60    4.20
  10  -9  10   41.90    4.50
   5   6 -10    0.60    2.80
 -11   5 -10   -0.80    2.40
   6 -11 -10   -0.80    2.10
  11  -5  10    4.90    3.70
   1   0 -11   40.40    3.20
   0  -1 -11   40.20    3.10
  -1   1 -11   42.40    3.10
  -1   0  11   42.80    3.20
   1  -1  11   45.80    3.30
   0   1  11   43.90    3.10
   0   2 -11   42.70    3.10
   2  -2 -11   41.40    3.20
  -2   0 -11   42.50    3.20
  -2   2  11   48.60    3.20
   0  -2  11   48.80    3.30
   2   0  11   37.50    3.40
   2   0  11   37.30    5.50
  -1  -2 -11   14.50    2.20
  -2   3 -11   11.50    2.30
   3  -1 -11   13.10    2.40
   2  -3  11   13.90    2.30
  -3   1  11   12.40    2.30
   1   2  11   10.20    2.20
  -3  -1 -11    4.50    2.10
   4  -3 -11    4.20    1.90
  -1   4 -11    8.90    2.30
  -4   3  11    4.20    1.80
   3   1  11    1.80    1.90
   1  -4  11    5.00    2.30
   3   1  11    4.60    2.20
   2   1 -11   11.80    2.20
  -3   2 -11   14.30    2.30
   1  -3 -11    9.90    2.10
  -1   3  11   11.00    2.10
  -2  -1  11   14.90    2.50
  -1   3  11   13.70    2.40
   3  -2  11   15.60    2.60
   5  -2 -11   -1.90    1.90
  -2  -3 -11   -2.40    1.80
  -3   5 -11    0.80    1.80
   2   3  11   -1.10    1.90
   3  -5  11    1.40    2.60
   2   3  11    4.50    2.00
  -5   2  11    1.80    1.90
  -2   6 -11    2.50    2.20
  -4  -2 -11    4.40    2.00
   6  -4 -11    1.00    2.10
   4   2  11    2.30    2.10
   2  -6  11    0.60    2.50
  -6   4  11    2.90    2.10
   4   2  11   -1.30    2.30
   1   3 -11    7.90    2.00
   3  -4 -11    9.10    2.20
  -3   4  11    3.30    4.40
   4  -1  11    7.20    2.50
   4  -1  11    3.90    3.50
  -3   4  11    2.80    1.90
  -1  -3  11    6.90    2.10
  -4   4 -11    0.00    2.30
   0  -4 -11   -1.10    1.80
   4   0 -11   -1.50    2.20
   0   4  11    0.50    1.90
  -4   0  11   -0.20    2.00
   4  -4  11   -2.40    2.20
   0   4  11   -1.50    2.00
  -4   7 -11    0.80    2.30
   7  -3 -11   -1.60    2.50
  -3  -4 -11   -0.30    2.10
   3   4  11   -3.50    2.70
   4  -7  11   -1.30    3.30
   3   4  11    2.00    2.10
  -7   3  11   -2.40    2.00
   8  -5 -11   -0.70    2.50
  -5  -3 -11    0.80    1.90
  -3   8 -11    1.10    2.50
   5   3  11    3.50    2.20
  -8   5  11   -3.20    2.00
   3  -8  11   -4.90    3.30
  -5   0 -11    8.90    2.00
   5  -5 -11    5.60    2.00
   0   5 -11    4.10    2.30
   5   0  11   11.70    2.40
   0  -5  11    3.30    2.30
  -5   5  11    5.60    2.10
   5   0  11   11.50    2.80
   2  -5 -11    2.80    1.90
  -5   3 -11   -0.30    2.20
   3   2 -11    1.70    2.10
  -2   5  11    1.80    2.20
  -3  -2  11    2.10    2.10
  -2   5  11    1.50    1.80
   5  -3  11   -1.70    2.80
  -1  -5 -11    8.70    2.10
  -5   6 -11    4.80    2.10
   6  -1 -11    6.00    2.40
   5  -6  11    3.90    3.10
   1   5  11    5.50    2.10
   1   5  11    2.70    2.20
  -6   1  11    6.40    2.10
  -6  -1 -11    6.00    2.10
  -1   7 -11    0.70    2.90
   7  -6 -11    2.70    2.20
   1  -7  11    2.90    2.80
   6   1  11    1.90    2.10
  -7   6  11    1.10    2.10
  -6   2 -11    5.10    2.10
   2   4 -11    4.00    2.60
   4  -6 -11    3.30    2.10
   6  -2  11    6.60    2.90
  -4   6  11    4.50    2.00
   6  -2  11   -0.50    2.70
  -2  -4  11    0.50    2.30
  -4   6  11    3.40    3.10
  -6   5 -11    8.60    2.20
   1  -6 -11    7.00    2.10
   5   1 -11    4.70    2.30
   6  -5  11    3.10    2.20
  -1   6  11    2.80    1.80
  -1   6  11    4.20    2.20
  -5  -1  11    9.70    2.40
   8  -2 -11    5.90    2.60
  -6   8 -11    7.10    2.60
  -2  -6 -11    6.60    2.10
  -8   2  11    3.50    2.50
   6  -8  11    7.90    3.00
   1   6 -11    2.20    2.60
   6  -7 -11    3.20    2.10
  -7   1 -11    1.10    2.10
   7  -1  11    5.30    2.90
  -1  -6  11    2.40    2.20
  -6   7  11    4.50    4.70
   7  -1  11    4.60    2.20
  -6   7  11   -1.00    2.10
  -7   4 -11   -0.50    2.20
   3  -7 -11    1.30    2.10
   4   3 -11    3.40    2.30
  -4  -3  11    0.10    2.00
  -3   7  11   -1.30    2.00
  -3   7  11    1.80    2.80
   7  -4  11    6.20    2.40
   7   0 -11    1.40    2.30
   0  -7 -11    2.30    2.00
  -7   7 -11    1.40    2.20
   0   7  11    0.40    2.30
   7  -7  11    5.00    2.50
  -7   0  11    2.50    2.10
   0   7  11    2.60    2.30
  -8   3 -11   -0.30    2.30
   3   5 -11   -0.90    2.60
   5  -8 -11    5.80    2.20
   8  -3  11    3.50    3.80
  -5   8  11    1.90    2.30
  -5   8  11    1.60    3.10
  -3  -5  11    2.10    2.60
   8  -3  11   -0.60    2.50
  -8   6 -11    7.60    2.70
   6   2 -11    8.00    2.60
   2  -8 -11    3.60    2.20
  -2   8  11    5.70    2.30
  -6  -2  11    5.70    2.20
   8  -6  11    2.80    2.70
   0   0 -12   23.10    3.20
   0   0  12   24.60    3.40
   2  -1 -12    0.30    2.40
  -1  -1 -12   -0.20    2.50
  -1   2 -12    3.40    2.20
   1   1  12    1.70    2.20
  -2   1  12    2.50    2.20
   1  -2  12    2.50    2.30
  -2   1 -12    4.00    2.40
   1  -2 -12    0.80    2.20
   1   1 -12    0.30    2.40
  -1   2  12    0.10    2.20
   2  -1  12   -0.20    2.50
  -1  -1  12    1.30    2.10
  -2   4 -12    0.20    2.30
   4  -2 -12    2.60    2.50
  -2  -2 -12    0.20    2.40
  -4   2  12   -0.20    2.10
   2   2  12   -1.80    2.50
   2  -4  12   -0.60    2.80
   0   3 -12    6.20    2.50
   3  -3 -12    3.50    2.40
  -3   0 -12    9.90    2.50
   3   0  12    6.20    2.70
  -3   3  12    7.70    2.10
   0  -3  12    9.10    2.60
  -3   3 -12    4.50    2.40
   0  -3 -12   -1.60    2.20
   3   0 -12    2.10    2.50
   3  -3  12    3.30    2.90
   0   3  12    1.10    2.10
  -3   0  12    5.60    2.50
   2  -4 -12   -3.50    2.30
  -4   2 -12   -3.10    2.30
  -2   4  12    1.10    2.20
   4  -2  12    3.30    2.80
  -2  -2  12    3.70    2.30
   0   0   0    0.00    0.00


_computing_structure_solution     'SHELXT 2018/2 (Sheldrick, 2018)'
_computing_structure_solution     'SHELXT 2018/2 (Sheldrick, 2018)'
;
_shelx_hkl_checksum              28671
_olex2_submission_special_instructions 'No special instructions were received'
loop_
_twin_individual_id
_twin_individual_mass_fraction_refined
1 0.5(2)
2 0.5(2)

####################################################################### 
# 
# This file contains crystal structure data downloaded from the 
# Cambridge Structural Database (CSD) hosted by the Cambridge 
# Crystallographic Data Centre (CCDC).
# 
# Full information about CCDC data access policies and citation 
# guidelines are available at http://www.ccdc.cam.ac.uk/access/V1 
# 
# Audit and citation data items may have been added by the CCDC. 
# Please retain this information to preserve the provenance of 
# this file and to allow appropriate attribution of the data. 
# 
#######################################################################

data_cj103
_database_code_depnum_ccdc_archive 'CCDC 2078642'
loop_
_audit_author_name
_audit_author_address
'Mark D. Smith'
;University of South Carolina
United States of America
;
_audit_update_record             
;
2021-04-19 deposited with the CCDC.	2021-06-28 downloaded from the CCDC.
;
_audit_creation_date             2019-09-26
_audit_creation_method           
;
Olex2 1.2
(compiled 2018.05.29 svn.r3508 for OlexSys, GUI svn.r5506)
;
_shelx_SHELXL_version_number     2018/3
_chemical_name_common            ?
_chemical_name_systematic        ?
_chemical_formula_moiety         'C18 H42 B10 I K O7'
_chemical_formula_sum            'C18 H42 B10 I K O7'
_chemical_formula_weight         644.61
_chemical_melting_point          ?
loop_
_atom_type_symbol
_atom_type_description
_atom_type_scat_dispersion_real
_atom_type_scat_dispersion_imag
_atom_type_scat_source
C C 0.0033 0.0016 'International Tables Vol C Tables 4.2.6.8 and 6.1.1.4'
H H 0.0000 0.0000 'International Tables Vol C Tables 4.2.6.8 and 6.1.1.4'
B B 0.0013 0.0007 'International Tables Vol C Tables 4.2.6.8 and 6.1.1.4'
I I -0.4742 1.8119 'International Tables Vol C Tables 4.2.6.8 and 6.1.1.4'
K K 0.2009 0.2494 'International Tables Vol C Tables 4.2.6.8 and 6.1.1.4'
O O 0.0106 0.0060 'International Tables Vol C Tables 4.2.6.8 and 6.1.1.4'

_shelx_space_group_comment       
;
The symmetry employed for this shelxl refinement is uniquely defined
by the following loop, which should always be used as a source of
symmetry information in preference to the above space-group names.
They are only intended as comments.
;
_space_group_crystal_system      triclinic
_space_group_IT_number           2
_space_group_name_H-M_alt        'P -1'
_space_group_name_Hall           '-P 1'
loop_
_space_group_symop_operation_xyz
'x, y, z'
'-x, -y, -z'

_cell_length_a                   9.0729(6)
_cell_length_b                   12.0904(7)
_cell_length_c                   14.4358(9)
_cell_angle_alpha                78.659(2)
_cell_angle_beta                 85.435(2)
_cell_angle_gamma                79.339(2)
_cell_volume                     1524.28(16)
_cell_formula_units_Z            2
_cell_measurement_reflns_used    9322
_cell_measurement_temperature    100(2)
_cell_measurement_theta_max      35.662
_cell_measurement_theta_min      2.287
_shelx_estimated_absorpt_T_max   0.829
_shelx_estimated_absorpt_T_min   0.641
_exptl_absorpt_coefficient_mu    1.221
_exptl_absorpt_correction_T_max  0.6232
_exptl_absorpt_correction_T_min  0.5204
_exptl_absorpt_correction_type   multi-scan
_exptl_absorpt_process_details   
;
SADABS-2016/2 (Bruker,2016/2) was used for absorption correction. 
wR2(int) was 0.1361 before and 0.0494 after correction. 
The Ratio of minimum to maximum transmission is 0.8350. 
The \l/2 correction factor is Not present.
;
_exptl_crystal_colour            colourless
_exptl_crystal_colour_primary    colourless
_exptl_crystal_density_diffrn    1.404
_exptl_crystal_density_meas      ?
_exptl_crystal_density_method    ?
_exptl_crystal_description       plate
_exptl_crystal_F_000             656
_exptl_crystal_size_max          0.4
_exptl_crystal_size_mid          0.34
_exptl_crystal_size_min          0.16
_exptl_transmission_factor_max   ?
_exptl_transmission_factor_min   ?
_diffrn_reflns_av_R_equivalents  0.0310
_diffrn_reflns_av_unetI/netI     0.0178
_diffrn_reflns_Laue_measured_fraction_full 0.999
_diffrn_reflns_Laue_measured_fraction_max 0.988
_diffrn_reflns_limit_h_max       14
_diffrn_reflns_limit_h_min       -14
_diffrn_reflns_limit_k_max       19
_diffrn_reflns_limit_k_min       -19
_diffrn_reflns_limit_l_max       23
_diffrn_reflns_limit_l_min       -23
_diffrn_reflns_number            84229
_diffrn_reflns_point_group_measured_fraction_full 0.999
_diffrn_reflns_point_group_measured_fraction_max 0.988
_diffrn_reflns_theta_full        25.242
_diffrn_reflns_theta_max         35.685
_diffrn_reflns_theta_min         2.045
_diffrn_ambient_temperature      100(2)
_diffrn_detector                 'Bruker PHOTON-100 area detector'
_diffrn_detector_area_resol_mean 10.4
_diffrn_detector_type            'CMOS area detector'
_diffrn_measured_fraction_theta_full 0.999
_diffrn_measured_fraction_theta_max 0.988
_diffrn_measurement_device       'three-circle diffractometer'
_diffrn_measurement_device_type  'Bruker D8 QUEST'
_diffrn_measurement_method       '\w and \f scans'
_diffrn_radiation_monochromator  'mirror optics'
_diffrn_radiation_probe          X-ray
_diffrn_radiation_type           MoK\a
_diffrn_radiation_wavelength     0.71073
_diffrn_source                   'microfocus sealed X-ray tube'
_diffrn_source_type              'Incoatec I\ms'
_diffrn_special_details          ?
_diffrn_standards_number         0
_reflns_Friedel_coverage         0.000
_reflns_Friedel_fraction_full    .
_reflns_Friedel_fraction_max     .
_reflns_number_gt                13131
_reflns_number_total             13950
_reflns_special_details          
;
 Reflections were merged by SHELXL according to the crystal
 class for the calculation of statistics and refinement.
 
 _reflns_Friedel_fraction is defined as the number of unique
 Friedel pairs measured divided by the number that would be
 possible theoretically, ignoring centric projections and
 systematic absences.
;
_reflns_threshold_expression     'I > 2\s(I)'
_computing_cell_refinement       'SAINT+ Ver. 8.38A (Bruker-AXS, 2016)'
_computing_data_collection       'Bruker APEX3 v2016.5-0 (Bruker, 2016)'
_computing_data_reduction        'SAINT+ Ver. 8.38A (Bruker-AXS, 2016)'
_computing_molecular_graphics    'Olex2 (Dolomanov et al., 2009)'
_computing_publication_material  'Olex2 (Dolomanov et al., 2009)'
_computing_structure_refinement  'XL (Sheldrick, 2008)'
_computing_structure_solution    'XT (Sheldrick, 2015)'
_refine_diff_density_max         1.202
_refine_diff_density_min         -0.528
_refine_diff_density_rms         0.082
_refine_ls_extinction_coef       0.0043(4)
_refine_ls_extinction_expression Fc^*^=kFc[1+0.001xFc^2^\l^3^/sin(2\q)]^-1/4^
_refine_ls_extinction_method     'SHELXL-2018/3 (Sheldrick 2018)'
_refine_ls_goodness_of_fit_ref   1.080
_refine_ls_hydrogen_treatment    mixed
_refine_ls_matrix_type           full
_refine_ls_number_parameters     375
_refine_ls_number_reflns         13950
_refine_ls_number_restraints     0
_refine_ls_R_factor_all          0.0257
_refine_ls_R_factor_gt           0.0235
_refine_ls_restrained_S_all      1.080
_refine_ls_shift/su_max          0.001
_refine_ls_shift/su_mean         0.000
_refine_ls_structure_factor_coef Fsqd
_refine_ls_weighting_details     
'w=1/[\s^2^(Fo^2^)+(0.0308P)^2^+0.6159P] where P=(Fo^2^+2Fc^2^)/3'
_refine_ls_weighting_scheme      calc
_refine_ls_wR_factor_gt          0.0609
_refine_ls_wR_factor_ref         0.0622
_refine_special_details          ?
_olex2_refinement_description    
;
1. Fixed Uiso
 At 1.2 times of:
  All C(H,H) groups
2.a Secondary CH2 refined with riding coordinates:
 C11(H11A,H11B), C12(H12A,H12B), C13(H13A,H13B), C14(H14A,H14B), C21(H21A,
 H21B), C22(H22A,H22B), C23(H23A,H23B), C24(H24A,H24B), C25(H25A,H25B),
 C26(H26A,H26B), C27(H27A,H27B), C28(H28A,H28B), C29(H29A,H29B), C30(H30A,H30B),
  C31(H31A,H31B), C32(H32A,H32B)
;
_atom_sites_solution_hydrogens   mixed
_atom_sites_solution_primary     dual
_atom_sites_solution_secondary   ?
loop_
_atom_site_label
_atom_site_type_symbol
_atom_site_fract_x
_atom_site_fract_y
_atom_site_fract_z
_atom_site_U_iso_or_equiv
_atom_site_adp_type
_atom_site_occupancy
_atom_site_site_symmetry_order
_atom_site_calc_flag
_atom_site_refinement_flags_posn
_atom_site_refinement_flags_adp
_atom_site_refinement_flags_occupancy
_atom_site_disorder_assembly
_atom_site_disorder_group
I1 I 0.11404(2) 0.87247(2) 0.08885(2) 0.01831(2) Uani 1 1 d . . . . .
K1 K 0.36894(2) 0.25756(2) 0.26385(2) 0.01598(4) Uani 1 1 d . . . . .
O11 O 0.54440(12) 0.05236(9) 0.24025(9) 0.0359(2) Uani 1 1 d . . . . .
O21 O 0.32643(12) 0.13000(9) 0.45058(6) 0.02801(17) Uani 1 1 d . . . . .
O22 O 0.54656(11) 0.26976(9) 0.40560(8) 0.03112(19) Uani 1 1 d . . . . .
O23 O 0.64589(10) 0.33258(8) 0.21192(8) 0.02932(18) Uani 1 1 d . . . . .
O24 O 0.42917(11) 0.34313(8) 0.07280(6) 0.02732(17) Uani 1 1 d . . . . .
O25 O 0.19107(11) 0.21690(8) 0.12765(6) 0.02507(15) Uani 1 1 d . . . . .
O26 O 0.10224(10) 0.16392(7) 0.31802(6) 0.02315(14) Uani 1 1 d . . . . .
C11 C 0.68320(13) 0.02250(10) 0.18945(10) 0.0264(2) Uani 1 1 d . . . . .
H11A H 0.763894 -0.012657 0.233860 0.032 Uiso 1 1 calc R . . . .
H11B H 0.712671 0.091372 0.148314 0.032 Uiso 1 1 calc R . . . .
C12 C 0.65700(16) -0.06210(14) 0.13052(12) 0.0356(3) Uani 1 1 d . . . . .
H12A H 0.750307 -0.116254 0.120297 0.043 Uiso 1 1 calc R . . . .
H12B H 0.617091 -0.022547 0.068516 0.043 Uiso 1 1 calc R . . . .
C13 C 0.54141(15) -0.12256(11) 0.19220(11) 0.0306(2) Uani 1 1 d . . . . .
H13A H 0.481981 -0.156843 0.154337 0.037 Uiso 1 1 calc R . . . .
H13B H 0.589342 -0.182962 0.242848 0.037 Uiso 1 1 calc R . . . .
C14 C 0.44585(14) -0.02568(11) 0.23219(11) 0.0282(2) Uani 1 1 d . . . . .
H14A H 0.364011 0.013107 0.189581 0.034 Uiso 1 1 calc R . . . .
H14B H 0.400855 -0.054698 0.294973 0.034 Uiso 1 1 calc R . . . .
C21 C 0.4016(2) 0.16395(17) 0.52065(10) 0.0448(4) Uani 1 1 d . . . . .
H21A H 0.406464 0.104867 0.579034 0.054 Uiso 1 1 calc R . . . .
H21B H 0.345406 0.236806 0.536213 0.054 Uiso 1 1 calc R . . . .
C22 C 0.5567(2) 0.17903(17) 0.48422(13) 0.0455(4) Uani 1 1 d . . . . .
H22A H 0.612286 0.196632 0.534280 0.055 Uiso 1 1 calc R . . . .
H22B H 0.611408 0.107575 0.465299 0.055 Uiso 1 1 calc R . . . .
C23 C 0.68693(16) 0.30668(17) 0.37490(13) 0.0418(4) Uani 1 1 d . . . . .
H23A H 0.764249 0.239831 0.365774 0.050 Uiso 1 1 calc R . . . .
H23B H 0.720407 0.342470 0.423775 0.050 Uiso 1 1 calc R . . . .
C24 C 0.66923(16) 0.39040(14) 0.28484(14) 0.0382(3) Uani 1 1 d . . . . .
H24A H 0.582497 0.451961 0.291170 0.046 Uiso 1 1 calc R . . . .
H24B H 0.760401 0.425652 0.269073 0.046 Uiso 1 1 calc R . . . .
C25 C 0.63608(15) 0.40743(12) 0.12177(12) 0.0357(3) Uani 1 1 d . . . . .
H25A H 0.735848 0.427452 0.100464 0.043 Uiso 1 1 calc R . . . .
H25B H 0.565318 0.479045 0.127033 0.043 Uiso 1 1 calc R . . . .
C26 C 0.58291(16) 0.34991(12) 0.05147(10) 0.0336(3) Uani 1 1 d . . . . .
H26A H 0.595681 0.394170 -0.013186 0.040 Uiso 1 1 calc R . . . .
H26B H 0.642518 0.272067 0.054281 0.040 Uiso 1 1 calc R . . . .
C27 C 0.3683(2) 0.28536(12) 0.01162(9) 0.0336(3) Uani 1 1 d . . . . .
H27A H 0.421530 0.205174 0.018157 0.040 Uiso 1 1 calc R . . . .
H27B H 0.381374 0.323797 -0.054948 0.040 Uiso 1 1 calc R . . . .
C28 C 0.20535(19) 0.28740(12) 0.03745(9) 0.0320(3) Uani 1 1 d . . . . .
H28A H 0.154513 0.366830 0.039354 0.038 Uiso 1 1 calc R . . . .
H28B H 0.157785 0.258636 -0.010320 0.038 Uiso 1 1 calc R . . . .
C29 C 0.03831(14) 0.21164(13) 0.15705(9) 0.0290(2) Uani 1 1 d . . . . .
H29A H -0.012527 0.188281 0.107684 0.035 Uiso 1 1 calc R . . . .
H29B H -0.014756 0.287999 0.166836 0.035 Uiso 1 1 calc R . . . .
C30 C 0.03405(14) 0.12680(12) 0.24707(10) 0.0284(2) Uani 1 1 d . . . . .
H30A H -0.071278 0.119806 0.267078 0.034 Uiso 1 1 calc R . . . .
H30B H 0.088475 0.050733 0.237461 0.034 Uiso 1 1 calc R . . . .
C31 C 0.10210(15) 0.08527(11) 0.40502(9) 0.0280(2) Uani 1 1 d . . . . .
H31A H 0.158104 0.009266 0.396423 0.034 Uiso 1 1 calc R . . . .
H31B H -0.002320 0.076892 0.426451 0.034 Uiso 1 1 calc R . . . .
C32 C 0.17388(17) 0.12784(12) 0.47753(9) 0.0308(2) Uani 1 1 d . . . . .
H32A H 0.121637 0.205833 0.483317 0.037 Uiso 1 1 calc R . . . .
H32B H 0.165752 0.076982 0.539786 0.037 Uiso 1 1 calc R . . . .
C1 C 0.24811(12) 0.49947(8) 0.28075(8) 0.01916(16) Uani 1 1 d . . . . .
C2 C 0.12952(12) 0.51117(9) 0.37541(7) 0.01893(16) Uani 1 1 d . . . . .
H2A H 0.136(2) 0.4470(15) 0.4231(13) 0.022(4) Uiso 1 1 d . . . . .
B1 B 0.27555(13) 0.58146(10) 0.36073(8) 0.01918(18) Uani 1 1 d . . . . .
H1 H 0.373(2) 0.5514(17) 0.4071(14) 0.031(5) Uiso 1 1 d . . . . .
B2 B 0.28850(12) 0.63409(9) 0.23852(8) 0.01707(17) Uani 1 1 d . . . . .
H2 H 0.393(2) 0.6442(16) 0.2014(13) 0.027(4) Uiso 1 1 d . . . . .
B3 B 0.15464(13) 0.58268(9) 0.18504(8) 0.01732(17) Uani 1 1 d . . . . .
H3 H 0.176(2) 0.5577(17) 0.1188(14) 0.033(5) Uiso 1 1 d . . . . .
B4 B 0.06021(14) 0.49857(10) 0.27452(9) 0.01974(18) Uani 1 1 d . . . . .
H4 H 0.020(2) 0.4214(16) 0.2690(13) 0.028(4) Uiso 1 1 d . . . . .
B5 B 0.09357(13) 0.64295(10) 0.40412(8) 0.01872(18) Uani 1 1 d . . . . .
H5 H 0.076(2) 0.6504(16) 0.4741(13) 0.025(4) Uiso 1 1 d . . . . .
B6 B 0.19307(13) 0.72635(9) 0.31517(8) 0.01696(17) Uani 1 1 d . . . . .
H6 H 0.241(2) 0.7991(16) 0.3283(13) 0.027(4) Uiso 1 1 d . . . . .
B7 B 0.11673(12) 0.72556(9) 0.20566(7) 0.01450(15) Uani 1 1 d . . . . .
B8 B -0.02847(12) 0.64099(10) 0.22652(8) 0.01753(17) Uani 1 1 d . . . . .
H8 H -0.123(2) 0.6562(17) 0.1823(14) 0.030(5) Uiso 1 1 d . . . . .
B9 B -0.04239(13) 0.59087(11) 0.34999(8) 0.01927(18) Uani 1 1 d . . . . .
H9 H -0.140(2) 0.5633(18) 0.3899(15) 0.038(5) Uiso 1 1 d . . . . .
B10 B -0.00486(12) 0.73131(10) 0.30725(7) 0.01708(17) Uani 1 1 d . . . . .
H10 H -0.085(2) 0.8067(17) 0.3135(14) 0.030(5) Uiso 1 1 d . . . . .

loop_
_atom_site_aniso_label
_atom_site_aniso_U_11
_atom_site_aniso_U_22
_atom_site_aniso_U_33
_atom_site_aniso_U_23
_atom_site_aniso_U_13
_atom_site_aniso_U_12
I1 0.02337(3) 0.01565(3) 0.01469(3) -0.00022(2) -0.00141(2) -0.00282(2)
K1 0.01772(8) 0.01513(8) 0.01575(8) -0.00426(6) -0.00158(6) -0.00271(6)
O11 0.0292(4) 0.0254(4) 0.0588(7) -0.0226(4) 0.0076(4) -0.0077(3)
O21 0.0350(5) 0.0308(4) 0.0172(3) -0.0044(3) -0.0025(3) -0.0025(3)
O22 0.0274(4) 0.0333(5) 0.0347(5) -0.0113(4) -0.0144(4) 0.0006(3)
O23 0.0218(4) 0.0233(4) 0.0415(5) -0.0051(3) 0.0014(3) -0.0026(3)
O24 0.0327(4) 0.0246(4) 0.0235(4) -0.0062(3) 0.0081(3) -0.0040(3)
O25 0.0303(4) 0.0267(4) 0.0186(3) -0.0034(3) -0.0062(3) -0.0048(3)
O26 0.0259(4) 0.0225(3) 0.0226(3) -0.0052(3) -0.0004(3) -0.0074(3)
C11 0.0186(4) 0.0197(4) 0.0415(6) -0.0045(4) -0.0037(4) -0.0047(3)
C12 0.0266(5) 0.0412(7) 0.0450(8) -0.0223(6) 0.0104(5) -0.0109(5)
C13 0.0252(5) 0.0216(5) 0.0484(7) -0.0139(5) 0.0007(5) -0.0058(4)
C14 0.0214(5) 0.0239(5) 0.0406(6) -0.0095(4) 0.0050(4) -0.0061(4)
C21 0.0681(11) 0.0503(9) 0.0192(5) -0.0039(5) -0.0145(6) -0.0161(8)
C22 0.0508(9) 0.0474(9) 0.0386(8) -0.0017(6) -0.0291(7) -0.0046(7)
C23 0.0214(5) 0.0569(10) 0.0538(9) -0.0255(8) -0.0135(6) -0.0032(6)
C24 0.0229(5) 0.0376(7) 0.0603(10) -0.0185(7) -0.0018(6) -0.0108(5)
C25 0.0218(5) 0.0269(6) 0.0513(8) 0.0090(5) 0.0019(5) -0.0048(4)
C26 0.0296(6) 0.0308(6) 0.0304(6) 0.0047(5) 0.0110(5) 0.0042(5)
C27 0.0589(9) 0.0261(5) 0.0161(4) -0.0058(4) 0.0066(5) -0.0100(5)
C28 0.0515(8) 0.0272(5) 0.0186(5) -0.0027(4) -0.0111(5) -0.0080(5)
C29 0.0245(5) 0.0382(6) 0.0280(5) -0.0133(5) -0.0089(4) -0.0040(4)
C30 0.0249(5) 0.0329(6) 0.0332(6) -0.0142(5) 0.0006(4) -0.0115(4)
C31 0.0280(5) 0.0248(5) 0.0283(5) -0.0001(4) 0.0060(4) -0.0054(4)
C32 0.0386(6) 0.0298(6) 0.0193(5) -0.0026(4) 0.0068(4) 0.0002(5)
C1 0.0203(4) 0.0144(4) 0.0215(4) -0.0035(3) 0.0013(3) -0.0006(3)
C2 0.0204(4) 0.0172(4) 0.0172(4) 0.0002(3) -0.0004(3) -0.0020(3)
B1 0.0180(4) 0.0183(4) 0.0201(4) -0.0021(3) -0.0040(3) -0.0005(3)
B2 0.0147(4) 0.0159(4) 0.0201(4) -0.0037(3) 0.0006(3) -0.0016(3)
B3 0.0205(4) 0.0158(4) 0.0167(4) -0.0059(3) 0.0012(3) -0.0036(3)
B4 0.0225(5) 0.0174(4) 0.0207(5) -0.0037(4) -0.0002(4) -0.0070(4)
B5 0.0211(4) 0.0201(4) 0.0137(4) -0.0031(3) -0.0022(3) 0.0003(4)
B6 0.0196(4) 0.0155(4) 0.0165(4) -0.0046(3) -0.0035(3) -0.0021(3)
B7 0.0164(4) 0.0139(4) 0.0129(4) -0.0027(3) -0.0006(3) -0.0017(3)
B8 0.0167(4) 0.0208(4) 0.0153(4) -0.0026(3) -0.0015(3) -0.0042(3)
B9 0.0168(4) 0.0233(5) 0.0163(4) -0.0008(4) 0.0006(3) -0.0036(4)
B10 0.0173(4) 0.0185(4) 0.0137(4) -0.0034(3) -0.0007(3) 0.0018(3)

_geom_special_details            
;
 All esds (except the esd in the dihedral angle between two l.s. planes)
 are estimated using the full covariance matrix.  The cell esds are taken
 into account individually in the estimation of esds in distances, angles
 and torsion angles; correlations between esds in cell parameters are only
 used when they are defined by crystal symmetry.  An approximate (isotropic)
 treatment of cell esds is used for estimating esds involving l.s. planes.
;
loop_
_geom_bond_atom_site_label_1
_geom_bond_atom_site_label_2
_geom_bond_distance
_geom_bond_site_symmetry_2
_geom_bond_publ_flag
I1 B7 2.1935(10) . ?
K1 O11 2.7549(10) . ?
K1 O21 2.8659(9) . ?
K1 O22 2.7456(9) . ?
K1 O23 2.8240(10) . ?
K1 O24 2.7968(9) . ?
K1 O25 2.8090(9) . ?
K1 O26 2.8482(9) . ?
K1 C1 2.9779(10) . ?
O11 C11 1.4293(16) . ?
O11 C14 1.4406(16) . ?
O21 C21 1.4261(18) . ?
O21 C32 1.4112(18) . ?
O22 C22 1.410(2) . ?
O22 C23 1.435(2) . ?
O23 C24 1.4218(19) . ?
O23 C25 1.4304(18) . ?
O24 C26 1.4182(17) . ?
O24 C27 1.4269(17) . ?
O25 C28 1.4199(15) . ?
O25 C29 1.4260(16) . ?
O26 C30 1.4205(15) . ?
O26 C31 1.4184(15) . ?
C11 H11A 0.9900 . ?
C11 H11B 0.9900 . ?
C11 C12 1.5136(19) . ?
C12 H12A 0.9900 . ?
C12 H12B 0.9900 . ?
C12 C13 1.519(2) . ?
C13 H13A 0.9900 . ?
C13 H13B 0.9900 . ?
C13 C14 1.5058(18) . ?
C14 H14A 0.9900 . ?
C14 H14B 0.9900 . ?
C21 H21A 0.9900 . ?
C21 H21B 0.9900 . ?
C21 C22 1.493(3) . ?
C22 H22A 0.9900 . ?
C22 H22B 0.9900 . ?
C23 H23A 0.9900 . ?
C23 H23B 0.9900 . ?
C23 C24 1.482(3) . ?
C24 H24A 0.9900 . ?
C24 H24B 0.9900 . ?
C25 H25A 0.9900 . ?
C25 H25B 0.9900 . ?
C25 C26 1.492(3) . ?
C26 H26A 0.9900 . ?
C26 H26B 0.9900 . ?
C27 H27A 0.9900 . ?
C27 H27B 0.9900 . ?
C27 C28 1.492(2) . ?
C28 H28A 0.9900 . ?
C28 H28B 0.9900 . ?
C29 H29A 0.9900 . ?
C29 H29B 0.9900 . ?
C29 C30 1.491(2) . ?
C30 H30A 0.9900 . ?
C30 H30B 0.9900 . ?
C31 H31A 0.9900 . ?
C31 H31B 0.9900 . ?
C31 C32 1.493(2) . ?
C32 H32A 0.9900 . ?
C32 H32B 0.9900 . ?
C1 C2 1.6824(14) . ?
C1 B1 1.7219(16) . ?
C1 B2 1.7175(15) . ?
C1 B3 1.7217(16) . ?
C1 B4 1.7164(16) . ?
C2 H2A 0.926(18) . ?
C2 B1 1.6803(16) . ?
C2 B4 1.6758(16) . ?
C2 B5 1.6918(16) . ?
C2 B9 1.7005(16) . ?
B1 H1 1.12(2) . ?
B1 B2 1.7562(17) . ?
B1 B5 1.7987(16) . ?
B1 B6 1.7892(16) . ?
B2 H2 1.068(19) . ?
B2 B3 1.7534(16) . ?
B2 B6 1.7872(15) . ?
B2 B7 1.7750(15) . ?
B3 H3 1.05(2) . ?
B3 B4 1.7511(16) . ?
B3 B7 1.7769(15) . ?
B3 B8 1.7860(16) . ?
B4 H4 1.080(19) . ?
B4 B8 1.7888(17) . ?
B4 B9 1.7976(17) . ?
B5 H5 1.029(18) . ?
B5 B6 1.7674(17) . ?
B5 B9 1.7784(17) . ?
B5 B10 1.7755(15) . ?
B6 H6 1.103(19) . ?
B6 B7 1.7781(15) . ?
B6 B10 1.7977(16) . ?
B7 B8 1.7848(15) . ?
B7 B10 1.7682(15) . ?
B8 H8 1.077(19) . ?
B8 B9 1.7686(16) . ?
B8 B10 1.7952(16) . ?
B9 H9 1.08(2) . ?
B9 B10 1.7743(17) . ?
B10 H10 1.07(2) . ?

loop_
_geom_angle_atom_site_label_1
_geom_angle_atom_site_label_2
_geom_angle_atom_site_label_3
_geom_angle
_geom_angle_site_symmetry_1
_geom_angle_site_symmetry_3
_geom_angle_publ_flag
O11 K1 O21 81.57(3) . . ?
O11 K1 O23 80.67(3) . . ?
O11 K1 O24 88.45(3) . . ?
O11 K1 O25 84.79(3) . . ?
O11 K1 O26 94.93(3) . . ?
O11 K1 C1 166.41(3) . . ?
O21 K1 C1 104.19(3) . . ?
O22 K1 O11 89.90(3) . . ?
O22 K1 O21 59.97(3) . . ?
O22 K1 O23 61.96(3) . . ?
O22 K1 O24 123.30(3) . . ?
O22 K1 O25 173.15(3) . . ?
O22 K1 O26 117.38(3) . . ?
O22 K1 C1 82.67(3) . . ?
O23 K1 O21 118.81(3) . . ?
O23 K1 O26 175.50(3) . . ?
O23 K1 C1 85.79(3) . . ?
O24 K1 O21 169.60(3) . . ?
O24 K1 O23 61.88(3) . . ?
O24 K1 O25 61.00(3) . . ?
O24 K1 O26 119.23(3) . . ?
O24 K1 C1 86.18(3) . . ?
O25 K1 O21 114.78(3) . . ?
O25 K1 O23 121.14(3) . . ?
O25 K1 O26 58.99(3) . . ?
O25 K1 C1 103.38(3) . . ?
O26 K1 O21 59.21(3) . . ?
O26 K1 C1 98.59(3) . . ?
C11 O11 K1 133.71(8) . . ?
C11 O11 C14 109.14(9) . . ?
C14 O11 K1 107.89(7) . . ?
C21 O21 K1 113.54(9) . . ?
C32 O21 K1 112.98(7) . . ?
C32 O21 C21 111.40(12) . . ?
C22 O22 K1 116.64(9) . . ?
C22 O22 C23 113.88(12) . . ?
C23 O22 K1 115.49(9) . . ?
C24 O23 K1 104.72(8) . . ?
C24 O23 C25 111.74(12) . . ?
C25 O23 K1 109.64(7) . . ?
C26 O24 K1 112.93(8) . . ?
C26 O24 C27 113.31(11) . . ?
C27 O24 K1 112.34(7) . . ?
C28 O25 K1 113.79(7) . . ?
C28 O25 C29 112.39(10) . . ?
C29 O25 K1 115.50(7) . . ?
C30 O26 K1 117.25(7) . . ?
C31 O26 K1 116.77(7) . . ?
C31 O26 C30 111.27(10) . . ?
O11 C11 H11A 110.5 . . ?
O11 C11 H11B 110.5 . . ?
O11 C11 C12 106.32(10) . . ?
H11A C11 H11B 108.7 . . ?
C12 C11 H11A 110.5 . . ?
C12 C11 H11B 110.5 . . ?
C11 C12 H12A 111.4 . . ?
C11 C12 H12B 111.4 . . ?
C11 C12 C13 101.73(11) . . ?
H12A C12 H12B 109.3 . . ?
C13 C12 H12A 111.4 . . ?
C13 C12 H12B 111.4 . . ?
C12 C13 H13A 111.4 . . ?
C12 C13 H13B 111.4 . . ?
H13A C13 H13B 109.3 . . ?
C14 C13 C12 101.85(10) . . ?
C14 C13 H13A 111.4 . . ?
C14 C13 H13B 111.4 . . ?
O11 C14 C13 106.23(10) . . ?
O11 C14 H14A 110.5 . . ?
O11 C14 H14B 110.5 . . ?
C13 C14 H14A 110.5 . . ?
C13 C14 H14B 110.5 . . ?
H14A C14 H14B 108.7 . . ?
O21 C21 H21A 109.8 . . ?
O21 C21 H21B 109.8 . . ?
O21 C21 C22 109.52(13) . . ?
H21A C21 H21B 108.2 . . ?
C22 C21 H21A 109.8 . . ?
C22 C21 H21B 109.8 . . ?
O22 C22 C21 108.63(13) . . ?
O22 C22 H22A 110.0 . . ?
O22 C22 H22B 110.0 . . ?
C21 C22 H22A 110.0 . . ?
C21 C22 H22B 110.0 . . ?
H22A C22 H22B 108.3 . . ?
O22 C23 H23A 109.7 . . ?
O22 C23 H23B 109.7 . . ?
O22 C23 C24 109.79(11) . . ?
H23A C23 H23B 108.2 . . ?
C24 C23 H23A 109.7 . . ?
C24 C23 H23B 109.7 . . ?
O23 C24 C23 108.85(13) . . ?
O23 C24 H24A 109.9 . . ?
O23 C24 H24B 109.9 . . ?
C23 C24 H24A 109.9 . . ?
C23 C24 H24B 109.9 . . ?
H24A C24 H24B 108.3 . . ?
O23 C25 H25A 109.7 . . ?
O23 C25 H25B 109.7 . . ?
O23 C25 C26 109.71(12) . . ?
H25A C25 H25B 108.2 . . ?
C26 C25 H25A 109.7 . . ?
C26 C25 H25B 109.7 . . ?
O24 C26 C25 108.72(11) . . ?
O24 C26 H26A 109.9 . . ?
O24 C26 H26B 109.9 . . ?
C25 C26 H26A 109.9 . . ?
C25 C26 H26B 109.9 . . ?
H26A C26 H26B 108.3 . . ?
O24 C27 H27A 109.9 . . ?
O24 C27 H27B 109.9 . . ?
O24 C27 C28 108.91(10) . . ?
H27A C27 H27B 108.3 . . ?
C28 C27 H27A 109.9 . . ?
C28 C27 H27B 109.9 . . ?
O25 C28 C27 108.58(11) . . ?
O25 C28 H28A 110.0 . . ?
O25 C28 H28B 110.0 . . ?
C27 C28 H28A 110.0 . . ?
C27 C28 H28B 110.0 . . ?
H28A C28 H28B 108.4 . . ?
O25 C29 H29A 109.9 . . ?
O25 C29 H29B 109.9 . . ?
O25 C29 C30 108.86(10) . . ?
H29A C29 H29B 108.3 . . ?
C30 C29 H29A 109.9 . . ?
C30 C29 H29B 109.9 . . ?
O26 C30 C29 109.15(10) . . ?
O26 C30 H30A 109.9 . . ?
O26 C30 H30B 109.9 . . ?
C29 C30 H30A 109.9 . . ?
C29 C30 H30B 109.9 . . ?
H30A C30 H30B 108.3 . . ?
O26 C31 H31A 109.8 . . ?
O26 C31 H31B 109.8 . . ?
O26 C31 C32 109.48(10) . . ?
H31A C31 H31B 108.2 . . ?
C32 C31 H31A 109.8 . . ?
C32 C31 H31B 109.8 . . ?
O21 C32 C31 109.51(10) . . ?
O21 C32 H32A 109.8 . . ?
O21 C32 H32B 109.8 . . ?
C31 C32 H32A 109.8 . . ?
C31 C32 H32B 109.8 . . ?
H32A C32 H32B 108.2 . . ?
C2 C1 K1 113.14(6) . . ?
C2 C1 B1 59.14(6) . . ?
C2 C1 B2 106.05(7) . . ?
C2 C1 B3 105.98(7) . . ?
C2 C1 B4 59.07(6) . . ?
B1 C1 K1 132.40(6) . . ?
B2 C1 K1 139.10(6) . . ?
B2 C1 B1 61.41(7) . . ?
B2 C1 B3 61.31(6) . . ?
B3 C1 K1 115.78(6) . . ?
B3 C1 B1 111.04(7) . . ?
B4 C1 K1 99.20(6) . . ?
B4 C1 B1 110.41(8) . . ?
B4 C1 B2 110.85(8) . . ?
B4 C1 B3 61.24(7) . . ?
C1 C2 H2A 115.8(11) . . ?
C1 C2 B5 114.62(8) . . ?
C1 C2 B9 114.60(8) . . ?
B1 C2 C1 61.60(7) . . ?
B1 C2 H2A 116.2(11) . . ?
B1 C2 B5 64.47(7) . . ?
B1 C2 B9 116.90(8) . . ?
B4 C2 C1 61.48(7) . . ?
B4 C2 H2A 115.7(11) . . ?
B4 C2 B1 114.56(8) . . ?
B4 C2 B5 116.59(8) . . ?
B4 C2 B9 64.33(7) . . ?
B5 C2 H2A 119.4(11) . . ?
B5 C2 B9 63.23(7) . . ?
B9 C2 H2A 118.9(11) . . ?
C1 B1 H1 118.7(10) . . ?
C1 B1 B2 59.17(6) . . ?
C1 B1 B5 107.51(8) . . ?
C1 B1 B6 107.42(8) . . ?
C2 B1 C1 59.26(6) . . ?
C2 B1 H1 120.7(10) . . ?
C2 B1 B2 104.43(8) . . ?
C2 B1 B5 58.07(7) . . ?
C2 B1 B6 103.64(8) . . ?
B2 B1 H1 124.9(10) . . ?
B2 B1 B5 107.43(8) . . ?
B2 B1 B6 60.53(6) . . ?
B5 B1 H1 122.3(10) . . ?
B6 B1 H1 127.3(10) . . ?
B6 B1 B5 59.02(6) . . ?
C1 B2 B1 59.42(7) . . ?
C1 B2 H2 120.1(10) . . ?
C1 B2 B3 59.47(6) . . ?
C1 B2 B6 107.71(8) . . ?
C1 B2 B7 107.19(8) . . ?
B1 B2 H2 122.3(10) . . ?
B1 B2 B6 60.65(6) . . ?
B1 B2 B7 108.12(8) . . ?
B3 B2 B1 107.96(8) . . ?
B3 B2 H2 119.2(10) . . ?
B3 B2 B6 108.72(8) . . ?
B3 B2 B7 60.47(6) . . ?
B6 B2 H2 124.2(10) . . ?
B7 B2 H2 122.9(10) . . ?
B7 B2 B6 59.89(6) . . ?
C1 B3 B2 59.23(6) . . ?
C1 B3 H3 118.9(11) . . ?
C1 B3 B4 59.23(7) . . ?
C1 B3 B7 106.92(7) . . ?
C1 B3 B8 107.80(8) . . ?
B2 B3 H3 122.2(11) . . ?
B2 B3 B7 60.36(6) . . ?
B2 B3 B8 108.89(8) . . ?
B4 B3 B2 107.57(8) . . ?
B4 B3 H3 118.6(11) . . ?
B4 B3 B7 108.03(8) . . ?
B4 B3 B8 60.75(7) . . ?
B7 B3 H3 126.2(11) . . ?
B7 B3 B8 60.12(6) . . ?
B8 B3 H3 122.9(11) . . ?
C1 B4 B3 59.53(7) . . ?
C1 B4 H4 121.1(10) . . ?
C1 B4 B8 107.91(8) . . ?
C1 B4 B9 108.20(8) . . ?
C2 B4 C1 59.45(6) . . ?
C2 B4 B3 104.96(8) . . ?
C2 B4 H4 120.5(10) . . ?
C2 B4 B8 104.10(8) . . ?
C2 B4 B9 58.50(6) . . ?
B3 B4 H4 126.3(10) . . ?
B3 B4 B8 60.59(6) . . ?
B3 B4 B9 107.83(8) . . ?
B8 B4 H4 125.2(10) . . ?
B8 B4 B9 59.09(6) . . ?
B9 B4 H4 119.3(10) . . ?
C2 B5 B1 57.46(6) . . ?
C2 B5 H5 119.4(10) . . ?
C2 B5 B6 104.10(8) . . ?
C2 B5 B9 58.62(7) . . ?
C2 B5 B10 104.30(8) . . ?
B1 B5 H5 120.1(10) . . ?
B6 B5 B1 60.22(6) . . ?
B6 B5 H5 127.0(10) . . ?
B6 B5 B9 108.68(8) . . ?
B6 B5 B10 60.98(6) . . ?
B9 B5 B1 107.30(8) . . ?
B9 B5 H5 118.9(10) . . ?
B10 B5 B1 108.44(8) . . ?
B10 B5 H5 126.6(10) . . ?
B10 B5 B9 59.90(7) . . ?
B1 B6 H6 121.4(10) . . ?
B1 B6 B10 107.87(8) . . ?
B2 B6 B1 58.82(6) . . ?
B2 B6 H6 121.2(10) . . ?
B2 B6 B10 107.24(7) . . ?
B5 B6 B1 60.76(6) . . ?
B5 B6 B2 107.44(8) . . ?
B5 B6 H6 122.5(10) . . ?
B5 B6 B7 106.83(8) . . ?
B5 B6 B10 59.73(6) . . ?
B7 B6 B1 106.53(7) . . ?
B7 B6 B2 59.71(6) . . ?
B7 B6 H6 122.7(10) . . ?
B7 B6 B10 59.27(6) . . ?
B10 B6 H6 123.1(10) . . ?
B2 B7 I1 120.28(6) . . ?
B2 B7 B3 59.16(6) . . ?
B2 B7 B6 60.40(6) . . ?
B2 B7 B8 107.98(7) . . ?
B3 B7 I1 121.40(6) . . ?
B3 B7 B6 108.08(7) . . ?
B3 B7 B8 60.19(6) . . ?
B6 B7 I1 120.60(6) . . ?
B6 B7 B8 109.25(7) . . ?
B8 B7 I1 122.43(6) . . ?
B10 B7 I1 121.92(6) . . ?
B10 B7 B2 109.10(7) . . ?
B10 B7 B3 108.85(8) . . ?
B10 B7 B6 60.92(6) . . ?
B10 B7 B8 60.70(6) . . ?
B3 B8 B4 58.66(6) . . ?
B3 B8 H8 120.7(10) . . ?
B3 B8 B10 107.24(8) . . ?
B4 B8 H8 121.1(10) . . ?
B4 B8 B10 107.50(8) . . ?
B7 B8 B3 59.68(6) . . ?
B7 B8 B4 106.04(8) . . ?
B7 B8 H8 123.2(10) . . ?
B7 B8 B10 59.19(6) . . ?
B9 B8 B3 107.57(8) . . ?
B9 B8 B4 60.70(7) . . ?
B9 B8 B7 106.76(8) . . ?
B9 B8 H8 122.5(10) . . ?
B9 B8 B10 59.71(6) . . ?
B10 B8 H8 123.9(10) . . ?
C2 B9 B4 57.17(7) . . ?
C2 B9 B5 58.14(6) . . ?
C2 B9 B8 103.94(8) . . ?
C2 B9 H9 118.2(11) . . ?
C2 B9 B10 103.99(8) . . ?
B4 B9 H9 117.1(11) . . ?
B5 B9 B4 106.49(8) . . ?
B5 B9 H9 121.4(11) . . ?
B8 B9 B4 60.20(7) . . ?
B8 B9 B5 108.48(8) . . ?
B8 B9 H9 126.2(11) . . ?
B8 B9 B10 60.89(6) . . ?
B10 B9 B4 108.03(8) . . ?
B10 B9 B5 59.97(6) . . ?
B10 B9 H9 129.7(11) . . ?
B5 B10 B6 59.28(6) . . ?
B5 B10 B8 107.43(8) . . ?
B5 B10 H10 123.5(10) . . ?
B6 B10 H10 122.0(10) . . ?
B7 B10 B5 106.91(7) . . ?
B7 B10 B6 59.81(6) . . ?
B7 B10 B8 60.11(6) . . ?
B7 B10 B9 107.24(8) . . ?
B7 B10 H10 121.0(10) . . ?
B8 B10 B6 107.91(7) . . ?
B8 B10 H10 121.1(10) . . ?
B9 B10 B5 60.13(7) . . ?
B9 B10 B6 107.52(8) . . ?
B9 B10 B8 59.40(6) . . ?
B9 B10 H10 122.7(10) . . ?

loop_
_geom_torsion_atom_site_label_1
_geom_torsion_atom_site_label_2
_geom_torsion_atom_site_label_3
_geom_torsion_atom_site_label_4
_geom_torsion
_geom_torsion_site_symmetry_1
_geom_torsion_site_symmetry_2
_geom_torsion_site_symmetry_3
_geom_torsion_site_symmetry_4
_geom_torsion_publ_flag
I1 B7 B8 B3 110.33(8) . . . . ?
I1 B7 B8 B4 147.67(7) . . . . ?
I1 B7 B8 B9 -148.76(7) . . . . ?
I1 B7 B8 B10 -111.21(8) . . . . ?
I1 B7 B10 B5 -147.25(7) . . . . ?
I1 B7 B10 B6 -109.86(8) . . . . ?
I1 B7 B10 B8 112.01(8) . . . . ?
I1 B7 B10 B9 149.54(7) . . . . ?
K1 O11 C11 C12 -129.22(11) . . . . ?
K1 O11 C14 C13 164.19(9) . . . . ?
K1 O21 C21 C22 -44.14(16) . . . . ?
K1 O21 C32 C31 54.14(12) . . . . ?
K1 O22 C22 C21 -52.41(16) . . . . ?
K1 O22 C23 C24 33.28(15) . . . . ?
K1 O23 C24 C23 64.58(11) . . . . ?
K1 O23 C25 C26 -53.60(12) . . . . ?
K1 O24 C26 C25 -48.59(12) . . . . ?
K1 O24 C27 C28 52.91(12) . . . . ?
K1 O25 C28 C27 47.77(12) . . . . ?
K1 O25 C29 C30 -53.05(11) . . . . ?
K1 O26 C30 C29 -41.39(12) . . . . ?
K1 O26 C31 C32 41.99(12) . . . . ?
K1 C1 C2 B1 126.79(7) . . . . ?
K1 C1 C2 B4 -86.94(7) . . . . ?
K1 C1 C2 B5 164.91(6) . . . . ?
K1 C1 C2 B9 -124.66(7) . . . . ?
K1 C1 B1 C2 -94.26(9) . . . . ?
K1 C1 B1 B2 131.92(9) . . . . ?
K1 C1 B1 B5 -127.87(8) . . . . ?
K1 C1 B1 B6 169.95(6) . . . . ?
K1 C1 B2 B1 -122.94(11) . . . . ?
K1 C1 B2 B3 97.20(10) . . . . ?
K1 C1 B2 B6 -161.10(8) . . . . ?
K1 C1 B2 B7 135.80(8) . . . . ?
K1 C1 B3 B2 -133.83(7) . . . . ?
K1 C1 B3 B4 86.41(7) . . . . ?
K1 C1 B3 B7 -172.32(6) . . . . ?
K1 C1 B3 B8 124.37(7) . . . . ?
K1 C1 B4 C2 111.53(6) . . . . ?
K1 C1 B4 B3 -114.43(6) . . . . ?
K1 C1 B4 B8 -152.35(6) . . . . ?
K1 C1 B4 B9 145.16(6) . . . . ?
O11 C11 C12 C13 -31.37(15) . . . . ?
O21 C21 C22 O22 64.05(18) . . . . ?
O22 C23 C24 O23 -69.00(15) . . . . ?
O23 C25 C26 O24 71.15(13) . . . . ?
O24 C27 C28 O25 -68.45(13) . . . . ?
O25 C29 C30 O26 61.80(13) . . . . ?
O26 C31 C32 O21 -64.56(13) . . . . ?
C11 O11 C14 C13 12.47(16) . . . . ?
C11 C12 C13 C14 37.61(15) . . . . ?
C12 C13 C14 O11 -31.57(15) . . . . ?
C14 O11 C11 C12 12.18(16) . . . . ?
C21 O21 C32 C31 -176.65(12) . . . . ?
C22 O22 C23 C24 172.24(14) . . . . ?
C23 O22 C22 C21 169.11(13) . . . . ?
C24 O23 C25 C26 -169.24(11) . . . . ?
C25 O23 C24 C23 -176.81(11) . . . . ?
C26 O24 C27 C28 -177.62(10) . . . . ?
C27 O24 C26 C25 -177.76(11) . . . . ?
C28 O25 C29 C30 174.13(10) . . . . ?
C29 O25 C28 C27 -178.58(10) . . . . ?
C30 O26 C31 C32 -179.70(10) . . . . ?
C31 O26 C30 C29 -179.48(10) . . . . ?
C32 O21 C21 C22 -173.05(13) . . . . ?
C1 C2 B1 B2 39.77(7) . . . . ?
C1 C2 B1 B5 141.54(8) . . . . ?
C1 C2 B1 B6 102.36(8) . . . . ?
C1 C2 B4 B3 -39.89(7) . . . . ?
C1 C2 B4 B8 -102.71(8) . . . . ?
C1 C2 B4 B9 -141.89(8) . . . . ?
C1 C2 B5 B1 -37.00(8) . . . . ?
C1 C2 B5 B6 2.85(11) . . . . ?
C1 C2 B5 B9 106.37(9) . . . . ?
C1 C2 B5 B10 65.98(10) . . . . ?
C1 C2 B9 B4 36.61(8) . . . . ?
C1 C2 B9 B5 -106.39(9) . . . . ?
C1 C2 B9 B8 -3.08(11) . . . . ?
C1 C2 B9 B10 -66.03(10) . . . . ?
C1 B1 B2 B3 35.71(7) . . . . ?
C1 B1 B2 B6 137.52(8) . . . . ?
C1 B1 B2 B7 99.67(8) . . . . ?
C1 B1 B5 C2 34.09(7) . . . . ?
C1 B1 B5 B6 -100.17(8) . . . . ?
C1 B1 B5 B9 1.85(10) . . . . ?
C1 B1 B5 B10 -61.42(10) . . . . ?
C1 B1 B6 B2 -37.43(7) . . . . ?
C1 B1 B6 B5 100.34(9) . . . . ?
C1 B1 B6 B7 -0.03(10) . . . . ?
C1 B1 B6 B10 62.30(10) . . . . ?
C1 B2 B3 B4 35.61(7) . . . . ?
C1 B2 B3 B7 136.77(8) . . . . ?
C1 B2 B3 B8 99.93(8) . . . . ?
C1 B2 B6 B1 37.61(8) . . . . ?
C1 B2 B6 B5 -0.32(10) . . . . ?
C1 B2 B6 B7 -100.00(8) . . . . ?
C1 B2 B6 B10 -63.22(10) . . . . ?
C1 B2 B7 I1 -148.88(7) . . . . ?
C1 B2 B7 B3 -38.14(7) . . . . ?
C1 B2 B7 B6 100.87(8) . . . . ?
C1 B2 B7 B8 -1.50(10) . . . . ?
C1 B2 B7 B10 62.90(10) . . . . ?
C1 B3 B4 C2 39.86(7) . . . . ?
C1 B3 B4 B8 137.84(8) . . . . ?
C1 B3 B4 B9 101.03(9) . . . . ?
C1 B3 B7 I1 146.84(7) . . . . ?
C1 B3 B7 B2 37.97(7) . . . . ?
C1 B3 B7 B6 1.10(10) . . . . ?
C1 B3 B7 B8 -101.17(8) . . . . ?
C1 B3 B7 B10 -63.50(9) . . . . ?
C1 B3 B8 B4 -37.28(7) . . . . ?
C1 B3 B8 B7 99.68(8) . . . . ?
C1 B3 B8 B9 0.17(10) . . . . ?
C1 B3 B8 B10 63.06(9) . . . . ?
C1 B4 B8 B3 37.44(7) . . . . ?
C1 B4 B8 B7 -0.37(10) . . . . ?
C1 B4 B8 B9 -100.89(9) . . . . ?
C1 B4 B8 B10 -62.46(10) . . . . ?
C1 B4 B9 C2 -34.02(7) . . . . ?
C1 B4 B9 B5 -1.80(11) . . . . ?
C1 B4 B9 B8 100.40(9) . . . . ?
C1 B4 B9 B10 61.29(10) . . . . ?
C2 C1 B1 B2 -133.83(8) . . . . ?
C2 C1 B1 B5 -33.61(7) . . . . ?
C2 C1 B1 B6 -95.79(8) . . . . ?
C2 C1 B2 B1 40.12(7) . . . . ?
C2 C1 B2 B3 -99.74(8) . . . . ?
C2 C1 B2 B6 1.96(10) . . . . ?
C2 C1 B2 B7 -61.14(10) . . . . ?
C2 C1 B3 B2 99.85(8) . . . . ?
C2 C1 B3 B4 -39.90(7) . . . . ?
C2 C1 B3 B7 61.36(9) . . . . ?
C2 C1 B3 B8 -1.95(10) . . . . ?
C2 C1 B4 B3 134.04(8) . . . . ?
C2 C1 B4 B8 96.12(8) . . . . ?
C2 C1 B4 B9 33.63(7) . . . . ?
C2 B1 B2 C1 -39.81(7) . . . . ?
C2 B1 B2 B3 -4.10(10) . . . . ?
C2 B1 B2 B6 97.71(8) . . . . ?
C2 B1 B2 B7 59.86(10) . . . . ?
C2 B1 B5 B6 -134.27(8) . . . . ?
C2 B1 B5 B9 -32.25(7) . . . . ?
C2 B1 B5 B10 -95.51(9) . . . . ?
C2 B1 B6 B2 -99.06(8) . . . . ?
C2 B1 B6 B5 38.71(7) . . . . ?
C2 B1 B6 B7 -61.66(9) . . . . ?
C2 B1 B6 B10 0.67(10) . . . . ?
C2 B4 B8 B3 99.44(8) . . . . ?
C2 B4 B8 B7 61.63(9) . . . . ?
C2 B4 B8 B9 -38.90(7) . . . . ?
C2 B4 B8 B10 -0.46(10) . . . . ?
C2 B4 B9 B5 32.22(7) . . . . ?
C2 B4 B9 B8 134.42(8) . . . . ?
C2 B4 B9 B10 95.31(9) . . . . ?
C2 B5 B6 B1 -38.49(7) . . . . ?
C2 B5 B6 B2 -1.42(10) . . . . ?
C2 B5 B6 B7 61.37(9) . . . . ?
C2 B5 B6 B10 98.74(8) . . . . ?
C2 B5 B9 B4 -31.83(7) . . . . ?
C2 B5 B9 B8 -95.25(9) . . . . ?
C2 B5 B9 B10 -133.46(8) . . . . ?
C2 B5 B10 B6 -98.40(8) . . . . ?
C2 B5 B10 B7 -60.77(10) . . . . ?
C2 B5 B10 B8 2.46(10) . . . . ?
C2 B5 B10 B9 39.75(7) . . . . ?
C2 B9 B10 B5 -39.44(7) . . . . ?
C2 B9 B10 B6 -2.47(10) . . . . ?
C2 B9 B10 B7 60.52(9) . . . . ?
C2 B9 B10 B8 98.37(8) . . . . ?
B1 C1 C2 B4 146.26(8) . . . . ?
B1 C1 C2 B5 38.12(8) . . . . ?
B1 C1 C2 B9 108.55(9) . . . . ?
B1 C1 B2 B3 -139.86(8) . . . . ?
B1 C1 B2 B6 -38.16(7) . . . . ?
B1 C1 B2 B7 -101.26(8) . . . . ?
B1 C1 B3 B2 37.33(8) . . . . ?
B1 C1 B3 B4 -102.42(9) . . . . ?
B1 C1 B3 B7 -1.15(11) . . . . ?
B1 C1 B3 B8 -64.46(10) . . . . ?
B1 C1 B4 C2 -30.57(8) . . . . ?
B1 C1 B4 B3 103.46(8) . . . . ?
B1 C1 B4 B8 65.55(10) . . . . ?
B1 C1 B4 B9 3.06(11) . . . . ?
B1 C2 B4 C1 32.49(8) . . . . ?
B1 C2 B4 B3 -7.41(11) . . . . ?
B1 C2 B4 B8 -70.22(10) . . . . ?
B1 C2 B4 B9 -109.41(9) . . . . ?
B1 C2 B5 B6 39.85(7) . . . . ?
B1 C2 B5 B9 143.37(8) . . . . ?
B1 C2 B5 B10 102.97(8) . . . . ?
B1 C2 B9 B4 105.86(10) . . . . ?
B1 C2 B9 B5 -37.14(8) . . . . ?
B1 C2 B9 B8 66.17(11) . . . . ?
B1 C2 B9 B10 3.22(11) . . . . ?
B1 B2 B3 C1 -35.69(7) . . . . ?
B1 B2 B3 B4 -0.08(10) . . . . ?
B1 B2 B3 B7 101.07(8) . . . . ?
B1 B2 B3 B8 64.24(10) . . . . ?
B1 B2 B6 B5 -37.93(8) . . . . ?
B1 B2 B6 B7 -137.61(8) . . . . ?
B1 B2 B6 B10 -100.82(8) . . . . ?
B1 B2 B7 I1 148.45(7) . . . . ?
B1 B2 B7 B3 -100.81(9) . . . . ?
B1 B2 B7 B6 38.20(8) . . . . ?
B1 B2 B7 B8 -64.17(9) . . . . ?
B1 B2 B7 B10 0.22(10) . . . . ?
B1 B5 B6 B2 37.07(7) . . . . ?
B1 B5 B6 B7 99.86(8) . . . . ?
B1 B5 B6 B10 137.23(8) . . . . ?
B1 B5 B9 C2 31.79(7) . . . . ?
B1 B5 B9 B4 -0.04(10) . . . . ?
B1 B5 B9 B8 -63.45(10) . . . . ?
B1 B5 B9 B10 -101.67(8) . . . . ?
B1 B5 B10 B6 -38.41(8) . . . . ?
B1 B5 B10 B7 -0.78(11) . . . . ?
B1 B5 B10 B8 62.44(10) . . . . ?
B1 B5 B10 B9 99.74(9) . . . . ?
B1 B6 B7 I1 -146.73(7) . . . . ?
B1 B6 B7 B2 -36.99(7) . . . . ?
B1 B6 B7 B3 -0.66(10) . . . . ?
B1 B6 B7 B8 63.24(10) . . . . ?
B1 B6 B7 B10 101.31(8) . . . . ?
B1 B6 B10 B5 38.51(7) . . . . ?
B1 B6 B10 B7 -98.98(8) . . . . ?
B1 B6 B10 B8 -61.52(9) . . . . ?
B1 B6 B10 B9 1.16(10) . . . . ?
B2 C1 C2 B1 -41.23(8) . . . . ?
B2 C1 C2 B4 105.03(9) . . . . ?
B2 C1 C2 B5 -3.11(11) . . . . ?
B2 C1 C2 B9 67.31(10) . . . . ?
B2 C1 B1 C2 133.83(8) . . . . ?
B2 C1 B1 B5 100.22(8) . . . . ?
B2 C1 B1 B6 38.04(7) . . . . ?
B2 C1 B3 B4 -139.75(8) . . . . ?
B2 C1 B3 B7 -38.49(7) . . . . ?
B2 C1 B3 B8 -101.80(8) . . . . ?
B2 C1 B4 C2 -96.70(8) . . . . ?
B2 C1 B4 B3 37.33(8) . . . . ?
B2 C1 B4 B8 -0.58(11) . . . . ?
B2 C1 B4 B9 -63.07(10) . . . . ?
B2 B1 B5 C2 96.44(9) . . . . ?
B2 B1 B5 B6 -37.83(7) . . . . ?
B2 B1 B5 B9 64.19(10) . . . . ?
B2 B1 B5 B10 0.92(11) . . . . ?
B2 B1 B6 B5 137.77(8) . . . . ?
B2 B1 B6 B7 37.40(7) . . . . ?
B2 B1 B6 B10 99.72(8) . . . . ?
B2 B3 B4 C1 -35.61(7) . . . . ?
B2 B3 B4 C2 4.25(10) . . . . ?
B2 B3 B4 B8 102.23(8) . . . . ?
B2 B3 B4 B9 65.42(10) . . . . ?
B2 B3 B7 I1 108.88(8) . . . . ?
B2 B3 B7 B6 -36.86(7) . . . . ?
B2 B3 B7 B8 -139.14(8) . . . . ?
B2 B3 B7 B10 -101.47(8) . . . . ?
B2 B3 B8 B4 -100.02(9) . . . . ?
B2 B3 B8 B7 36.94(7) . . . . ?
B2 B3 B8 B9 -62.57(10) . . . . ?
B2 B3 B8 B10 0.33(10) . . . . ?
B2 B6 B7 I1 -109.74(8) . . . . ?
B2 B6 B7 B3 36.33(7) . . . . ?
B2 B6 B7 B8 100.24(8) . . . . ?
B2 B6 B7 B10 138.30(8) . . . . ?
B2 B6 B10 B5 100.50(8) . . . . ?
B2 B6 B10 B7 -36.98(7) . . . . ?
B2 B6 B10 B8 0.48(10) . . . . ?
B2 B6 B10 B9 63.15(9) . . . . ?
B2 B7 B8 B3 -36.20(7) . . . . ?
B2 B7 B8 B4 1.14(10) . . . . ?
B2 B7 B8 B9 64.71(9) . . . . ?
B2 B7 B8 B10 102.26(8) . . . . ?
B2 B7 B10 B5 0.35(10) . . . . ?
B2 B7 B10 B6 37.74(7) . . . . ?
B2 B7 B10 B8 -100.39(8) . . . . ?
B2 B7 B10 B9 -62.86(10) . . . . ?
B3 C1 C2 B1 -105.30(8) . . . . ?
B3 C1 C2 B4 40.96(8) . . . . ?
B3 C1 C2 B5 -67.18(10) . . . . ?
B3 C1 C2 B9 3.25(11) . . . . ?
B3 C1 B1 C2 96.54(8) . . . . ?
B3 C1 B1 B2 -37.29(8) . . . . ?
B3 C1 B1 B5 62.93(10) . . . . ?
B3 C1 B1 B6 0.74(11) . . . . ?
B3 C1 B2 B1 139.86(8) . . . . ?
B3 C1 B2 B6 101.70(8) . . . . ?
B3 C1 B2 B7 38.60(7) . . . . ?
B3 C1 B4 C2 -134.04(8) . . . . ?
B3 C1 B4 B8 -37.91(7) . . . . ?
B3 C1 B4 B9 -100.40(9) . . . . ?
B3 B2 B6 B1 100.55(9) . . . . ?
B3 B2 B6 B5 62.61(10) . . . . ?
B3 B2 B6 B7 -37.06(7) . . . . ?
B3 B2 B6 B10 -0.28(10) . . . . ?
B3 B2 B7 I1 -110.74(8) . . . . ?
B3 B2 B7 B6 139.01(8) . . . . ?
B3 B2 B7 B8 36.64(7) . . . . ?
B3 B2 B7 B10 101.04(8) . . . . ?
B3 B4 B8 B7 -37.81(7) . . . . ?
B3 B4 B8 B9 -138.34(8) . . . . ?
B3 B4 B8 B10 -99.90(8) . . . . ?
B3 B4 B9 C2 -96.95(9) . . . . ?
B3 B4 B9 B5 -64.74(10) . . . . ?
B3 B4 B9 B8 37.47(8) . . . . ?
B3 B4 B9 B10 -1.64(11) . . . . ?
B3 B7 B8 B4 37.34(7) . . . . ?
B3 B7 B8 B9 100.90(8) . . . . ?
B3 B7 B8 B10 138.46(8) . . . . ?
B3 B7 B10 B5 63.29(10) . . . . ?
B3 B7 B10 B6 100.68(8) . . . . ?
B3 B7 B10 B8 -37.45(7) . . . . ?
B3 B7 B10 B9 0.07(10) . . . . ?
B3 B8 B9 C2 1.64(10) . . . . ?
B3 B8 B9 B4 -36.55(8) . . . . ?
B3 B8 B9 B5 62.27(10) . . . . ?
B3 B8 B9 B10 100.08(8) . . . . ?
B3 B8 B10 B5 -63.03(10) . . . . ?
B3 B8 B10 B6 -0.49(10) . . . . ?
B3 B8 B10 B7 36.83(7) . . . . ?
B3 B8 B10 B9 -100.65(8) . . . . ?
B4 C1 C2 B1 -146.26(8) . . . . ?
B4 C1 C2 B5 -108.14(9) . . . . ?
B4 C1 C2 B9 -37.72(8) . . . . ?
B4 C1 B1 C2 30.55(8) . . . . ?
B4 C1 B1 B2 -103.28(9) . . . . ?
B4 C1 B1 B5 -3.06(11) . . . . ?
B4 C1 B1 B6 -65.24(10) . . . . ?
B4 C1 B2 B1 102.56(9) . . . . ?
B4 C1 B2 B3 -37.30(8) . . . . ?
B4 C1 B2 B6 64.40(10) . . . . ?
B4 C1 B2 B7 1.30(11) . . . . ?
B4 C1 B3 B2 139.75(8) . . . . ?
B4 C1 B3 B7 101.27(8) . . . . ?
B4 C1 B3 B8 37.96(8) . . . . ?
B4 C2 B1 C1 -32.44(8) . . . . ?
B4 C2 B1 B2 7.32(11) . . . . ?
B4 C2 B1 B5 109.10(9) . . . . ?
B4 C2 B1 B6 69.92(10) . . . . ?
B4 C2 B5 B1 -106.02(9) . . . . ?
B4 C2 B5 B6 -66.17(10) . . . . ?
B4 C2 B5 B9 37.35(8) . . . . ?
B4 C2 B5 B10 -3.05(11) . . . . ?
B4 C2 B9 B5 -143.00(8) . . . . ?
B4 C2 B9 B8 -39.69(8) . . . . ?
B4 C2 B9 B10 -102.64(8) . . . . ?
B4 B3 B7 I1 -150.75(7) . . . . ?
B4 B3 B7 B2 100.37(9) . . . . ?
B4 B3 B7 B6 63.50(10) . . . . ?
B4 B3 B7 B8 -38.77(8) . . . . ?
B4 B3 B7 B10 -1.10(11) . . . . ?
B4 B3 B8 B7 136.96(8) . . . . ?
B4 B3 B8 B9 37.45(8) . . . . ?
B4 B3 B8 B10 100.35(8) . . . . ?
B4 B8 B9 C2 38.19(7) . . . . ?
B4 B8 B9 B5 98.83(9) . . . . ?
B4 B8 B9 B10 136.64(8) . . . . ?
B4 B8 B10 B5 -1.27(10) . . . . ?
B4 B8 B10 B6 61.27(10) . . . . ?
B4 B8 B10 B7 98.59(8) . . . . ?
B4 B8 B10 B9 -38.89(7) . . . . ?
B4 B9 B10 B5 -99.01(9) . . . . ?
B4 B9 B10 B6 -62.03(10) . . . . ?
B4 B9 B10 B7 0.96(10) . . . . ?
B4 B9 B10 B8 38.80(8) . . . . ?
B5 C2 B1 C1 -141.54(8) . . . . ?
B5 C2 B1 B2 -101.77(8) . . . . ?
B5 C2 B1 B6 -39.18(7) . . . . ?
B5 C2 B4 C1 104.96(9) . . . . ?
B5 C2 B4 B3 65.06(11) . . . . ?
B5 C2 B4 B8 2.25(11) . . . . ?
B5 C2 B4 B9 -36.94(8) . . . . ?
B5 C2 B9 B4 143.00(8) . . . . ?
B5 C2 B9 B8 103.31(9) . . . . ?
B5 C2 B9 B10 40.36(7) . . . . ?
B5 B1 B2 C1 -100.37(9) . . . . ?
B5 B1 B2 B3 -64.66(10) . . . . ?
B5 B1 B2 B6 37.16(8) . . . . ?
B5 B1 B2 B7 -0.70(11) . . . . ?
B5 B1 B6 B2 -137.77(8) . . . . ?
B5 B1 B6 B7 -100.37(8) . . . . ?
B5 B1 B6 B10 -38.04(7) . . . . ?
B5 B6 B7 I1 149.54(7) . . . . ?
B5 B6 B7 B2 -100.72(8) . . . . ?
B5 B6 B7 B3 -64.39(9) . . . . ?
B5 B6 B7 B8 -0.49(10) . . . . ?
B5 B6 B7 B10 37.58(7) . . . . ?
B5 B6 B10 B7 -137.48(8) . . . . ?
B5 B6 B10 B8 -100.03(8) . . . . ?
B5 B6 B10 B9 -37.35(7) . . . . ?
B5 B9 B10 B6 36.98(7) . . . . ?
B5 B9 B10 B7 99.97(8) . . . . ?
B5 B9 B10 B8 137.81(8) . . . . ?
B6 B1 B2 C1 -137.52(8) . . . . ?
B6 B1 B2 B3 -101.81(8) . . . . ?
B6 B1 B2 B7 -37.86(7) . . . . ?
B6 B1 B5 C2 134.27(8) . . . . ?
B6 B1 B5 B9 102.02(8) . . . . ?
B6 B1 B5 B10 38.76(8) . . . . ?
B6 B2 B3 C1 -99.96(8) . . . . ?
B6 B2 B3 B4 -64.35(10) . . . . ?
B6 B2 B3 B7 36.81(7) . . . . ?
B6 B2 B3 B8 -0.03(11) . . . . ?
B6 B2 B7 I1 110.25(8) . . . . ?
B6 B2 B7 B3 -139.01(8) . . . . ?
B6 B2 B7 B8 -102.37(8) . . . . ?
B6 B2 B7 B10 -37.97(7) . . . . ?
B6 B5 B9 C2 95.45(8) . . . . ?
B6 B5 B9 B4 63.62(10) . . . . ?
B6 B5 B9 B8 0.20(11) . . . . ?
B6 B5 B9 B10 -38.02(7) . . . . ?
B6 B5 B10 B7 37.63(7) . . . . ?
B6 B5 B10 B8 100.86(8) . . . . ?
B6 B5 B10 B9 138.15(8) . . . . ?
B6 B7 B8 B3 -100.30(8) . . . . ?
B6 B7 B8 B4 -62.96(9) . . . . ?
B6 B7 B8 B9 0.61(10) . . . . ?
B6 B7 B8 B10 38.16(7) . . . . ?
B6 B7 B10 B5 -37.39(7) . . . . ?
B6 B7 B10 B8 -138.13(8) . . . . ?
B6 B7 B10 B9 -100.61(8) . . . . ?
B7 B2 B3 C1 -136.77(8) . . . . ?
B7 B2 B3 B4 -101.15(8) . . . . ?
B7 B2 B3 B8 -36.84(7) . . . . ?
B7 B2 B6 B1 137.61(8) . . . . ?
B7 B2 B6 B5 99.67(8) . . . . ?
B7 B2 B6 B10 36.78(7) . . . . ?
B7 B3 B4 C1 -99.35(8) . . . . ?
B7 B3 B4 C2 -59.50(10) . . . . ?
B7 B3 B4 B8 38.49(7) . . . . ?
B7 B3 B4 B9 1.68(11) . . . . ?
B7 B3 B8 B4 -136.96(8) . . . . ?
B7 B3 B8 B9 -99.51(8) . . . . ?
B7 B3 B8 B10 -36.61(7) . . . . ?
B7 B6 B10 B5 137.48(8) . . . . ?
B7 B6 B10 B8 37.45(7) . . . . ?
B7 B6 B10 B9 100.13(8) . . . . ?
B7 B8 B9 C2 -61.13(10) . . . . ?
B7 B8 B9 B4 -99.32(8) . . . . ?
B7 B8 B9 B5 -0.49(10) . . . . ?
B7 B8 B9 B10 37.32(7) . . . . ?
B7 B8 B10 B5 -99.86(8) . . . . ?
B7 B8 B10 B6 -37.32(7) . . . . ?
B7 B8 B10 B9 -137.48(8) . . . . ?
B8 B3 B4 C1 -137.84(8) . . . . ?
B8 B3 B4 C2 -97.98(8) . . . . ?
B8 B3 B4 B9 -36.81(8) . . . . ?
B8 B3 B7 I1 -111.98(8) . . . . ?
B8 B3 B7 B2 139.14(8) . . . . ?
B8 B3 B7 B6 102.28(8) . . . . ?
B8 B3 B7 B10 37.67(7) . . . . ?
B8 B4 B9 C2 -134.42(8) . . . . ?
B8 B4 B9 B5 -102.20(9) . . . . ?
B8 B4 B9 B10 -39.11(7) . . . . ?
B8 B7 B10 B5 100.74(9) . . . . ?
B8 B7 B10 B6 138.13(8) . . . . ?
B8 B7 B10 B9 37.52(7) . . . . ?
B8 B9 B10 B5 -137.81(8) . . . . ?
B8 B9 B10 B6 -100.83(8) . . . . ?
B8 B9 B10 B7 -37.84(7) . . . . ?
B9 C2 B1 C1 -104.86(9) . . . . ?
B9 C2 B1 B2 -65.09(10) . . . . ?
B9 C2 B1 B5 36.68(8) . . . . ?
B9 C2 B1 B6 -2.49(11) . . . . ?
B9 C2 B4 C1 141.89(8) . . . . ?
B9 C2 B4 B3 102.00(9) . . . . ?
B9 C2 B4 B8 39.19(7) . . . . ?
B9 C2 B5 B1 -143.37(8) . . . . ?
B9 C2 B5 B6 -103.51(8) . . . . ?
B9 C2 B5 B10 -40.39(7) . . . . ?
B9 B4 B8 B3 138.34(8) . . . . ?
B9 B4 B8 B7 100.53(8) . . . . ?
B9 B4 B8 B10 38.44(7) . . . . ?
B9 B5 B6 B1 -99.69(9) . . . . ?
B9 B5 B6 B2 -62.62(10) . . . . ?
B9 B5 B6 B7 0.17(10) . . . . ?
B9 B5 B6 B10 37.54(7) . . . . ?
B9 B5 B10 B6 -138.15(8) . . . . ?
B9 B5 B10 B7 -100.52(8) . . . . ?
B9 B5 B10 B8 -37.29(7) . . . . ?
B9 B8 B10 B5 37.62(8) . . . . ?
B9 B8 B10 B6 100.16(8) . . . . ?
B9 B8 B10 B7 137.48(8) . . . . ?
B10 B5 B6 B1 -137.23(8) . . . . ?
B10 B5 B6 B2 -100.16(8) . . . . ?
B10 B5 B6 B7 -37.37(7) . . . . ?
B10 B5 B9 C2 133.46(8) . . . . ?
B10 B5 B9 B4 101.64(8) . . . . ?
B10 B5 B9 B8 38.22(8) . . . . ?
B10 B6 B7 I1 111.97(8) . . . . ?
B10 B6 B7 B2 -138.30(8) . . . . ?
B10 B6 B7 B3 -101.96(8) . . . . ?
B10 B6 B7 B8 -38.06(7) . . . . ?
B10 B7 B8 B3 -138.46(8) . . . . ?
B10 B7 B8 B4 -101.12(8) . . . . ?
B10 B7 B8 B9 -37.55(7) . . . . ?
B10 B8 B9 C2 -98.44(8) . . . . ?
B10 B8 B9 B4 -136.64(8) . . . . ?
B10 B8 B9 B5 -37.81(8) . . . . ?

_shelx_res_file                  
;
TITL cj103_a.res in P-1
    cj103.res
    created by SHELXL-2018/3 at 13:53:30 on 26-Sep-2019
REM Old TITL cj103 in P1
REM SHELXT solution in P-1: R1 0.069, Rweak 0.009, Alpha 0.039
REM <I/s> 0.000 for 0 systematic absences, Orientation as input
REM Formula found by SHELXT: C27 B11 O7 K I
REM colorless wedge
CELL 0.71073 9.0729 12.0904 14.4358 78.659 85.435 79.339
ZERR 2 0.0006 0.0007 0.0009 0.002 0.002 0.002
LATT 1
SFAC C H B I K O
UNIT 36 84 20 2 2 14

L.S. 7
PLAN  9
SIZE 0.16 0.34 0.4
TEMP -173(2)
FREE K1 C14
FREE K1 C24
BOND $H
CONF
list 4
fmap 2 53
ACTA
OMIT 0 0 1
OMIT 0 1 0
OMIT 1 3 7
OMIT -1 -4 4
OMIT 0 -2 6
REM <olex2.extras>
REM <HklSrc "%.\\cj103.hkl">
REM </olex2.extras>

WGHT    0.030800    0.615900
EXTI    0.004298
FVAR       0.54058
I1    4    0.114036    0.872470    0.088849    11.00000    0.02337    0.01565 =
         0.01469   -0.00022   -0.00141   -0.00282
K1    5    0.368939    0.257556    0.263846    11.00000    0.01772    0.01513 =
         0.01575   -0.00426   -0.00158   -0.00271
O11   6    0.544403    0.052365    0.240253    11.00000    0.02920    0.02537 =
         0.05881   -0.02255    0.00763   -0.00773
O21   6    0.326434    0.130002    0.450584    11.00000    0.03502    0.03078 =
         0.01719   -0.00445   -0.00255   -0.00245
O22   6    0.546563    0.269759    0.405605    11.00000    0.02739    0.03327 =
         0.03465   -0.01130   -0.01445    0.00060
O23   6    0.645891    0.332578    0.211916    11.00000    0.02178    0.02333 =
         0.04147   -0.00509    0.00144   -0.00256
O24   6    0.429165    0.343128    0.072803    11.00000    0.03270    0.02455 =
         0.02352   -0.00625    0.00808   -0.00398
O25   6    0.191068    0.216900    0.127648    11.00000    0.03034    0.02671 =
         0.01863   -0.00341   -0.00624   -0.00484
O26   6    0.102244    0.163919    0.318022    11.00000    0.02592    0.02249 =
         0.02261   -0.00516   -0.00043   -0.00744
C11   1    0.683197    0.022504    0.189453    11.00000    0.01861    0.01967 =
         0.04149   -0.00448   -0.00365   -0.00473
AFIX  23
H11A  2    0.763894   -0.012657    0.233860    11.00000   -1.20000
H11B  2    0.712671    0.091372    0.148314    11.00000   -1.20000
AFIX   0
C12   1    0.657004   -0.062100    0.130517    11.00000    0.02655    0.04122 =
         0.04500   -0.02229    0.01037   -0.01085
AFIX  23
H12A  2    0.750307   -0.116254    0.120297    11.00000   -1.20000
H12B  2    0.617091   -0.022547    0.068516    11.00000   -1.20000
AFIX   0
C13   1    0.541415   -0.122558    0.192201    11.00000    0.02522    0.02161 =
         0.04845   -0.01387    0.00066   -0.00576
AFIX  23
H13A  2    0.481981   -0.156843    0.154337    11.00000   -1.20000
H13B  2    0.589342   -0.182962    0.242848    11.00000   -1.20000
AFIX   0
C14   1    0.445851   -0.025681    0.232195    11.00000    0.02136    0.02394 =
         0.04062   -0.00945    0.00497   -0.00606
AFIX  23
H14A  2    0.364011    0.013107    0.189581    11.00000   -1.20000
H14B  2    0.400855   -0.054698    0.294973    11.00000   -1.20000
AFIX   0
C21   1    0.401647    0.163949    0.520647    11.00000    0.06815    0.05033 =
         0.01917   -0.00387   -0.01454   -0.01611
AFIX  23
H21A  2    0.406464    0.104867    0.579034    11.00000   -1.20000
H21B  2    0.345406    0.236806    0.536213    11.00000   -1.20000
AFIX   0
C22   1    0.556687    0.179034    0.484223    11.00000    0.05085    0.04736 =
         0.03857   -0.00172   -0.02909   -0.00456
AFIX  23
H22A  2    0.612286    0.196632    0.534280    11.00000   -1.20000
H22B  2    0.611408    0.107575    0.465299    11.00000   -1.20000
AFIX   0
C23   1    0.686934    0.306683    0.374897    11.00000    0.02138    0.05694 =
         0.05383   -0.02549   -0.01352   -0.00318
AFIX  23
H23A  2    0.764249    0.239831    0.365774    11.00000   -1.20000
H23B  2    0.720407    0.342470    0.423775    11.00000   -1.20000
AFIX   0
C24   1    0.669226    0.390400    0.284844    11.00000    0.02290    0.03758 =
         0.06026   -0.01850   -0.00182   -0.01082
AFIX  23
H24A  2    0.582497    0.451961    0.291170    11.00000   -1.20000
H24B  2    0.760401    0.425652    0.269073    11.00000   -1.20000
AFIX   0
C25   1    0.636076    0.407429    0.121767    11.00000    0.02182    0.02689 =
         0.05130    0.00896    0.00192   -0.00479
AFIX  23
H25A  2    0.735848    0.427452    0.100464    11.00000   -1.20000
H25B  2    0.565318    0.479045    0.127033    11.00000   -1.20000
AFIX   0
C26   1    0.582909    0.349913    0.051466    11.00000    0.02963    0.03075 =
         0.03038    0.00467    0.01104    0.00421
AFIX  23
H26A  2    0.595681    0.394170   -0.013186    11.00000   -1.20000
H26B  2    0.642518    0.272067    0.054281    11.00000   -1.20000
AFIX   0
C27   1    0.368287    0.285358    0.011618    11.00000    0.05890    0.02609 =
         0.01612   -0.00575    0.00656   -0.00996
AFIX  23
H27A  2    0.421530    0.205174    0.018157    11.00000   -1.20000
H27B  2    0.381374    0.323797   -0.054948    11.00000   -1.20000
AFIX   0
C28   1    0.205349    0.287405    0.037454    11.00000    0.05154    0.02724 =
         0.01862   -0.00270   -0.01109   -0.00801
AFIX  23
H28A  2    0.154513    0.366830    0.039354    11.00000   -1.20000
H28B  2    0.157785    0.258636   -0.010320    11.00000   -1.20000
AFIX   0
C29   1    0.038309    0.211637    0.157055    11.00000    0.02451    0.03822 =
         0.02804   -0.01329   -0.00886   -0.00405
AFIX  23
H29A  2   -0.012527    0.188281    0.107684    11.00000   -1.20000
H29B  2   -0.014756    0.287999    0.166836    11.00000   -1.20000
AFIX   0
C30   1    0.034046    0.126799    0.247067    11.00000    0.02488    0.03287 =
         0.03317   -0.01420    0.00060   -0.01151
AFIX  23
H30A  2   -0.071278    0.119806    0.267078    11.00000   -1.20000
H30B  2    0.088475    0.050733    0.237461    11.00000   -1.20000
AFIX   0
C31   1    0.102103    0.085272    0.405021    11.00000    0.02796    0.02482 =
         0.02828   -0.00005    0.00596   -0.00541
AFIX  23
H31A  2    0.158104    0.009266    0.396423    11.00000   -1.20000
H31B  2   -0.002320    0.076892    0.426451    11.00000   -1.20000
AFIX   0
C32   1    0.173878    0.127841    0.477531    11.00000    0.03864    0.02983 =
         0.01932   -0.00258    0.00683    0.00025
AFIX  23
H32A  2    0.121637    0.205833    0.483317    11.00000   -1.20000
H32B  2    0.165752    0.076982    0.539786    11.00000   -1.20000
AFIX   0
C1    1    0.248106    0.499470    0.280751    11.00000    0.02029    0.01443 =
         0.02149   -0.00345    0.00132   -0.00064
C2    1    0.129515    0.511175    0.375409    11.00000    0.02038    0.01717 =
         0.01724    0.00022   -0.00036   -0.00200
H2A   2    0.136227    0.446998    0.423072    11.00000    0.02224
B1    3    0.275545    0.581462    0.360730    11.00000    0.01801    0.01833 =
         0.02007   -0.00214   -0.00398   -0.00045
H1    2    0.373173    0.551433    0.407105    11.00000    0.03064
B2    3    0.288497    0.634085    0.238523    11.00000    0.01469    0.01589 =
         0.02015   -0.00373    0.00058   -0.00158
H2    2    0.393251    0.644210    0.201401    11.00000    0.02666
B3    3    0.154642    0.582676    0.185043    11.00000    0.02051    0.01576 =
         0.01673   -0.00586    0.00122   -0.00362
H3    2    0.175770    0.557685    0.118831    11.00000    0.03292
B4    3    0.060207    0.498565    0.274525    11.00000    0.02247    0.01741 =
         0.02066   -0.00372   -0.00017   -0.00695
H4    2    0.020421    0.421398    0.269025    11.00000    0.02755
B5    3    0.093567    0.642949    0.404115    11.00000    0.02106    0.02006 =
         0.01374   -0.00311   -0.00215    0.00031
H5    2    0.076332    0.650413    0.474107    11.00000    0.02530
B6    3    0.193075    0.726352    0.315172    11.00000    0.01960    0.01549 =
         0.01651   -0.00456   -0.00350   -0.00207
H6    2    0.240826    0.799062    0.328307    11.00000    0.02729
B7    3    0.116730    0.725559    0.205663    11.00000    0.01640    0.01391 =
         0.01292   -0.00269   -0.00061   -0.00174
B8    3   -0.028467    0.640995    0.226521    11.00000    0.01673    0.02080 =
         0.01528   -0.00263   -0.00152   -0.00423
H8    2   -0.123115    0.656242    0.182337    11.00000    0.03000
B9    3   -0.042393    0.590870    0.349993    11.00000    0.01677    0.02334 =
         0.01635   -0.00080    0.00058   -0.00364
H9    2   -0.139719    0.563283    0.389928    11.00000    0.03788
B10   3   -0.004857    0.731305    0.307246    11.00000    0.01727    0.01850 =
         0.01372   -0.00339   -0.00074    0.00182
H10   2   -0.085447    0.806672    0.313459    11.00000    0.02959
HKLF 4


REM  cj103_a.res in P-1
REM wR2 = 0.062161, GooF = S = 1.07976, Restrained GooF = 1.07976 for all data
REM R1 = 0.023513 for 13131 Fo > 4sig(Fo) and 0.025679 for all 13950 data
REM 375 parameters refined using 0 restraints

END

WGHT      0.0308      0.6159

REM Highest difference peak  1.202,  deepest hole -0.528,  1-sigma level  0.082
Q1    1   0.5013  0.3567  0.0926  11.00000  0.05    1.20
Q2    1   0.6695  0.3213  0.2639  11.00000  0.05    1.18
Q3    1   0.1531  0.8943  0.0565  11.00000  0.05    0.89
Q4    1   0.1512  0.8266  0.0976  11.00000  0.05    0.86
Q5    1   0.2543  0.2411  0.0924  11.00000  0.05    0.83
Q6    1   0.6428  0.3667  0.0865  11.00000  0.05    0.82
Q7    1   0.0455  0.1651  0.2010  11.00000  0.05    0.81
Q8    1   0.6670  0.4143  0.1794  11.00000  0.05    0.78
Q9    1   0.0998  0.1837  0.2574  11.00000  0.05    0.76
;
_shelx_res_checksum              79079
_shelx_hkl_file                  
;
  -1   0   0  182.78    5.70
  -1   0   0  179.08    5.50
   1   0   0  143.19    5.50
   1   0   0  174.78    6.00
  -2   0   0  347.27   12.00
  -2   0   0  373.26   12.00
  -2   0   0  343.17   12.80
  -2   0   0  359.16   11.70
   2   0   0  380.16   12.70
   2   0   0  370.36   11.50
   2   0   0  373.06   11.90
  -3   0   0    2.90    1.10
  -3   0   0    2.80    1.20
  -3   0   0    2.50    1.30
  -3   0   0    3.60    0.90
  -3   0   0    1.40    1.80
   3   0   0    1.20    1.10
   3   0   0    3.10    1.60
   3   0   0    3.30    1.00
  -4   0   0 4402.76  131.09
  -4   0   0 4399.76  131.49
  -4   0   0 4199.88  130.09
  -4   0   0 4585.54  133.09
  -4   0   0 4196.58  130.69
   4   0   0 4288.67  132.29
   4   0   0 4241.28  130.69
   4   0   0 4275.07  129.79
  -5   0   0  722.13   26.40
  -5   0   0  688.63   24.20
  -5   0   0  677.53   22.70
  -5   0   0  666.13   23.30
  -5   0   0  729.13   24.00
   5   0   0  685.93   22.20
   5   0   0  712.53   25.50
   5   0   0  658.03   23.40
  -6   0   0   46.20    7.20
  -6   0   0   36.30    4.50
  -6   0   0   43.10    4.80
  -6   0   0   42.50    2.30
  -6   0   0   44.10    3.80
  -6   0   0   40.20    4.30
   6   0   0   44.40    3.20
   6   0   0   40.10    2.00
   6   0   0   31.80    4.90
   6   0   0   42.00    4.20
  -7   0   0   23.40    3.30
  -7   0   0   19.10    3.30
  -7   0   0   28.90    4.90
  -7   0   0   17.70    1.80
  -7   0   0   37.80    8.10
  -7   0   0   23.40    4.10
   7   0   0   20.30    1.60
   7   0   0   19.20    4.60
   7   0   0   22.50    3.00
   7   0   0   27.50    4.30
   7   0   0   23.90    1.70
  -8   0   0  303.67   19.40
  -8   0   0  325.37   15.30
  -8   0   0  324.27   13.10
  -8   0   0  324.47   13.70
  -8   0   0  293.07   10.70
  -8   0   0  318.07   15.10
   8   0   0  310.57   10.40
   8   0   0  310.67   10.00
   8   0   0  310.77   16.70
   8   0   0  311.17   10.40
   8   0   0  318.57   11.90
   8   0   0  293.07   14.00
  -9   0   0  579.44   24.10
  -9   0   0  612.44   21.70
  -9   0   0  543.75   23.70
  -9   0   0  572.44   18.90
  -9   0   0  575.74   22.10
   9   0   0  585.24   19.90
   9   0   0  588.84   18.40
   9   0   0  588.44   18.00
   9   0   0  592.64   18.40
   9   0   0  550.24   22.70
   9   0   0  541.95   25.90
 -10   0   0   20.00    2.30
 -10   0   0   14.40    4.90
 -10   0   0   18.40    4.60
 -10   0   0   20.50    4.70
 -10   0   0   23.60    6.00
  10   0   0   17.00    3.70
  10   0   0   19.50    1.60
  10   0   0   12.30    6.60
  10   0   0   17.70    1.80
  10   0   0   17.20    2.00
 -11   0   0   54.29    3.60
 -11   0   0   39.40    8.50
  11   0   0   55.99    3.20
  11   0   0   49.20    3.00
  11   0   0   53.79    2.80
 -12   0   0  163.38    7.40
  12   0   0  182.18    6.40
  12   0   0  171.58    6.80
  12   0   0  176.98    6.80
 -13   0   0  124.99    6.40
  13   0   0  130.19    5.80
  13   0   0  123.79    5.40
 -14   0   0   48.30    4.20
  14   0   0   56.49    4.20
  14   0   0   54.19    3.70
  14  -1   0    4.10    1.80
 -14   1   0    6.70    2.00
  13  -1   0   25.70    2.70
  13  -1   0   29.20    2.80
  13  -1   0   23.60    3.10
 -13   1   0   27.60    3.30
  12  -1   0   61.79    3.20
  12  -1   0   59.39    3.40
  12  -1   0   62.59    3.60
 -12   1   0   58.79    4.00
  11  -1   0   17.30    2.10
  11  -1   0   13.80    1.80
  11  -1   0   18.00    2.00
 -11   1   0   14.00    2.30
 -11   1   0   26.30    8.00
  10  -1   0   15.20    5.80
  10  -1   0    5.80    6.30
  10  -1   0    7.60    1.30
  10  -1   0   10.80    1.60
  10  -1   0    6.60    1.30
 -10   1   0    6.90    1.40
 -10   1   0   11.20    4.10
 -10   1   0    9.70    4.70
 -10   1   0   10.80    4.80
 -10   1   0   10.80    5.70
   9  -1   0  518.95   16.00
   9  -1   0  521.55   16.20
   9  -1   0  484.65   24.30
   9  -1   0  472.25   20.80
   9  -1   0  516.85   16.30
   9  -1   0  513.65   17.70
  -9   1   0  505.25   22.80
  -9   1   0  501.25   21.70
  -9   1   0  453.85   37.40
  -9   1   0  504.85   16.80
  -9   1   0  526.25   19.20
  -9   1   0  505.05   19.70
   8  -1   0  293.57    9.70
   8  -1   0  292.87   11.10
   8  -1   0  266.17   13.30
   8  -1   0  303.17    9.60
   8  -1   0  253.97   15.70
   8  -1   0  285.27    9.40
  -8   1   0  302.47   12.70
  -8   1   0  291.27   10.10
  -8   1   0  293.17   14.90
  -8   1   0  294.67   12.20
  -8   1   0  291.97   18.90
  -8   1   0  284.77   14.20
   7  -1   0  390.26   12.40
   7  -1   0  400.66   14.00
   7  -1   0  384.96   15.90
   7  -1   0  411.96   18.80
   7  -1   0  395.66   12.60
   7  -1   0  390.16   12.50
  -7   1   0  384.96   16.60
  -7   1   0  391.06   15.30
  -7   1   0  407.76   17.30
  -7   1   0  382.26   13.00
  -7   1   0  390.46   14.70
  -7   1   0  386.66   20.30
   6  -1   0 1258.37   42.00
   6  -1   0 1243.18   39.20
   6  -1   0 1321.47   40.40
   6  -1   0 1300.57   44.80
  -6   1   0 1185.38   39.40
  -6   1   0 1356.76   45.90
  -6   1   0 1316.67   41.00
  -6   1   0 1312.27   41.60
  -6   1   0 1309.17   42.90
  -6   1   0 1322.97   43.30
   5  -1   0  454.85   15.10
   5  -1   0  467.75   16.50
   5  -1   0  447.06   18.20
  -5   1   0  425.86   16.80
  -5   1   0  438.96   15.90
  -5   1   0  443.66   17.00
  -5   1   0  456.95   15.50
  -5   1   0  456.45   19.10
   4  -1   0  904.11   28.60
   4  -1   0  902.41   27.70
   4  -1   0  899.51   30.30
  -4   1   0  799.62   28.90
  -4   1   0  933.11   30.90
  -4   1   0  882.81   27.90
  -4   1   0  886.91   29.30
  -4   1   0  847.32   28.20
   3  -1   0 1297.77   39.70
   3  -1   0 1289.07   41.00
   3  -1   0 1260.37   39.10
  -3   1   0 1295.97   41.40
  -3   1   0 1236.68   39.50
  -3   1   0 1226.78   39.20
  -3   1   0 1335.07   40.40
   2  -1   0   57.69    3.40
   2  -1   0   57.89    2.50
   2  -1   0   55.99    2.80
  -2   1   0   55.99    3.10
  -2   1   0   54.99    2.60
  -2   1   0   50.39    2.40
  -2   1   0   59.59    3.80
   1  -1   0    3.30    0.60
   1  -1   0    2.30    0.50
  -1   1   0    2.40    0.60
  -1   1   0    0.90    0.70
   0   1   0   52.59    2.00
  -1  -1   0  397.06   12.90
   1   1   0  448.86   13.20
   1   1   0  413.16   13.20
   1   1   0  445.46   13.00
   1   1   0  370.26   12.80
  -2  -1   0 2319.47   68.29
  -2  -1   0 2111.89   67.49
  -2  -1   0 2329.67   67.39
   2   1   0 2228.58   68.29
   2   1   0 2225.88   67.49
   2   1   0 2242.18   67.79
  -3  -1   0  330.37   11.90
  -3  -1   0  340.27   12.30
  -3  -1   0  333.47   13.00
  -3  -1   0  316.57   11.30
  -3  -1   0  354.96   11.50
   3   1   0  358.46   12.70
   3   1   0  332.57   11.60
   3   1   0  329.07   11.10
  -4  -1   0  368.46   13.70
  -4  -1   0  378.76   15.40
  -4  -1   0  385.26   14.30
  -4  -1   0  397.76   13.50
  -4  -1   0  364.86   13.00
   4   1   0  382.16   13.60
   4   1   0  380.16   14.80
   4   1   0  383.56   12.80
  -5  -1   0 1024.20   31.90
  -5  -1   0  940.31   31.80
  -5  -1   0 1034.00   34.40
  -5  -1   0  932.31   31.10
  -5  -1   0  946.81   32.70
   5   1   0  959.40   31.70
   5   1   0  970.90   33.50
   5   1   0  952.10   30.50
  -6  -1   0 2331.67   73.59
  -6  -1   0 2228.18   70.29
  -6  -1   0 2051.09   67.59
  -6  -1   0 2256.77   69.49
  -6  -1   0 2306.37   71.59
  -6  -1   0 2370.36   70.39
   6   1   0 2242.98   70.19
   6   1   0 2127.49   67.29
   6   1   0 2191.18   68.59
   6   1   0 2310.87   72.59
  -7  -1   0  131.79    7.20
  -7  -1   0  129.49    5.00
  -7  -1   0  111.19    8.00
  -7  -1   0  123.59   12.10
  -7  -1   0  112.29    7.90
  -7  -1   0  124.99    7.40
   7   1   0  120.49    5.90
   7   1   0  131.59    4.70
   7   1   0  132.69    4.80
   7   1   0  114.69    7.40
   7   1   0  117.89    9.00
  -8  -1   0    7.90    7.10
  -8  -1   0   14.50    3.20
  -8  -1   0   10.30    4.30
  -8  -1   0   10.70    3.70
  -8  -1   0   12.00    1.70
  -8  -1   0    8.10    3.10
   8   1   0    9.50    4.50
   8   1   0   11.30    1.50
   8   1   0   11.50    1.40
   8   1   0   13.00    3.90
   8   1   0   14.90    2.80
  -9  -1   0  239.18   13.70
  -9  -1   0  229.38    8.80
  -9  -1   0  237.28   12.30
  -9  -1   0  239.78   13.30
  -9  -1   0  241.18   11.90
   9   1   0  227.68   12.30
   9   1   0  246.88   15.30
   9   1   0  235.48    7.80
   9   1   0  237.78    8.30
   9   1   0  236.68   10.00
   9   1   0  244.48    8.40
 -10  -1   0  386.96   17.40
 -10  -1   0  378.76   13.50
 -10  -1   0  388.96   17.00
 -10  -1   0  367.46   18.90
 -10  -1   0  398.46   19.10
  10   1   0  370.56   12.90
  10   1   0  395.56   12.90
  10   1   0  395.36   12.40
  10   1   0  394.06   21.30
  10   1   0  377.96   17.80
  10   1   0  404.86   14.90
 -11  -1   0   57.29    3.80
 -11  -1   0   46.50   12.10
 -11  -1   0   42.50    8.50
  11   1   0   60.29    2.90
  11   1   0   63.09    3.50
  11   1   0   57.29    3.30
 -12  -1   0    9.00    8.60
  12   1   0    5.00    1.20
  12   1   0    4.30    1.50
  12   1   0    4.00    1.30
 -13  -1   0    6.20    1.70
  13   1   0    4.80    1.80
  13   1   0    7.80    1.60
 -14  -1   0  156.48    7.50
  14   1   0  153.08    6.80
  14   1   0  150.98    6.50
  14  -2   0    0.30    1.50
 -14   2   0    4.50    2.20
  13  -2   0    7.40    1.70
  13  -2   0    4.00    1.40
  13  -2   0    3.00    2.30
 -13   2   0    3.40    1.80
  12  -2   0    1.70    1.10
  12  -2   0    0.80    1.30
  12  -2   0    1.20    1.20
 -12   2   0    0.90    1.40
  11  -2   0  351.76   11.50
  11  -2   0  356.96   11.50
  11  -2   0  307.37   11.60
 -11   2   0  354.26   12.50
  10  -2   0  330.07   11.00
  10  -2   0  334.67   20.60
  10  -2   0  328.87   10.80
  10  -2   0  328.37   10.80
 -10   2   0  315.77   15.90
 -10   2   0  316.07   11.50
 -10   2   0  307.97   14.60
 -10   2   0  318.67   17.00
 -10   2   0  312.17   18.70
   9  -2   0   44.10    6.30
   9  -2   0   32.00    2.10
   9  -2   0   29.80    2.00
   9  -2   0   32.10    8.10
   9  -2   0   34.30    4.10
   9  -2   0   28.60    2.10
  -9   2   0   30.50    5.70
  -9   2   0   32.90    7.40
  -9   2   0   32.30    4.70
  -9   2   0   30.20    2.40
  -9   2   0   38.10    5.50
  -9   2   0   36.90   16.50
   8  -2   0    2.60    0.90
   8  -2   0    1.80    2.90
   8  -2   0    4.90    0.90
   8  -2   0    2.80    5.10
   8  -2   0    4.20    2.20
   8  -2   0    4.70    0.80
  -8   2   0   -0.70    2.30
  -8   2   0    4.10    1.00
  -8   2   0    2.40    3.00
  -8   2   0   -0.50    3.90
  -8   2   0    2.90    2.50
  -8   2   0    1.60    7.10
   7  -2   0  962.20   30.40
   7  -2   0  928.71   32.70
   7  -2   0  929.71   29.00
   7  -2   0  957.30   35.90
   7  -2   0  924.31   28.80
  -7   2   0  954.50   34.50
  -7   2   0  952.00   31.00
  -7   2   0  918.01   29.30
  -7   2   0  966.70   31.60
  -7   2   0  914.51   33.10
  -7   2   0  973.30   37.20
   6  -2   0  381.96   17.20
   6  -2   0  370.16   12.90
   6  -2   0  374.06   11.60
   6  -2   0  354.36   14.40
  -6   2   0  364.46   13.30
  -6   2   0  367.46   18.00
  -6   2   0  354.06   15.70
  -6   2   0  365.46   13.60
  -6   2   0  347.87   11.80
  -6   2   0  339.37   14.70
   5  -2   0  245.58    9.20
   5  -2   0  227.48   12.00
   5  -2   0  230.88   10.10
  -5   2   0  246.58    9.30
  -5   2   0  250.77    9.80
  -5   2   0  250.07   11.40
  -5   2   0  264.27   10.90
  -5   2   0  244.68   13.10
   4  -2   0  427.56   13.90
   4  -2   0  420.86   16.40
   4  -2   0  420.46   14.80
  -4   2   0  383.96   14.10
  -4   2   0  429.96   17.10
  -4   2   0  408.86   15.70
  -4   2   0  401.16   13.90
   3  -2   0 1376.66   42.80
   3  -2   0 1391.66   44.20
  -3   2   0 1413.86   44.70
  -3   2   0 1327.17   42.20
  -3   2   0 1436.36   43.90
  -3   2   0 1324.97   42.50
   2  -2   0 2869.71   86.99
   2  -2   0 2823.62   85.89
   2  -2   0 2946.01   85.89
  -2   2   0 2982.70   87.39
  -2   2   0 2881.81   86.79
  -2   2   0 2914.61   85.89
  -2   2   0 2673.13   85.59
  -2   2   0 2714.93   85.79
   1  -2   0  753.92   24.10
   1  -2   0  796.92   23.90
   1  -2   0  804.92   24.70
  -1   2   0  808.52   24.90
  -1   2   0  743.93   24.20
  -1   2   0  801.32   24.30
   0  -2   0 1532.55   45.60
   0  -2   0 1489.85   45.70
   0  -2   0 1454.65   45.80
   0   2   0 1568.54   46.00
   0   2   0 1481.85   45.90
   0   2   0 1584.84   46.00
  -1  -2   0  219.88    7.50
  -1  -2   0  206.28    7.20
   1   2   0  211.78    7.30
   1   2   0  223.18    7.30
   1   2   0  221.98    7.30
   1   2   0  207.18    7.60
   1   2   0  215.78    6.70
  -2  -2   0 1941.11   62.69
  -2  -2   0 2189.58   63.49
   2   2   0 2170.68   62.99
   2   2   0 1983.20   63.39
   2   2   0 2044.40   62.69
   2   2   0 2121.39   63.29
  -3  -2   0  480.95   16.30
  -3  -2   0  436.36   15.10
  -3  -2   0  475.25   14.70
   3   2   0  459.95   15.40
   3   2   0  450.85   16.00
   3   2   0  450.85   15.00
  -4  -2   0   47.00    3.20
  -4  -2   0   44.40    3.30
  -4  -2   0   47.10    3.90
  -4  -2   0   47.80    3.70
  -4  -2   0   40.30    5.50
   4   2   0   44.60    4.10
   4   2   0   47.90    3.10
   4   2   0   47.30    3.40
  -5  -2   0  321.07   11.40
  -5  -2   0  302.37   13.90
  -5  -2   0  291.67   11.20
  -5  -2   0  298.87   12.60
  -5  -2   0  279.77   12.00
   5   2   0  303.17   11.70
   5   2   0  299.27   10.90
   5   2   0  297.97   12.90
  -6  -2   0  963.00   30.00
  -6  -2   0  874.21   31.40
  -6  -2   0  871.51   27.70
  -6  -2   0  902.91   29.60
  -6  -2   0  946.01   33.10
  -6  -2   0  899.21   30.70
   6   2   0  873.11   30.10
   6   2   0  839.22   28.70
   6   2   0  891.01   31.90
  -7  -2   0  233.08    8.50
  -7  -2   0  247.18   11.60
  -7  -2   0  247.78   10.70
  -7  -2   0  230.08   12.00
  -7  -2   0  255.17   15.10
   7   2   0  235.58   12.80
   7   2   0  249.68    9.70
   7   2   0  242.58   11.20
   7   2   0  230.18    8.20
   7   2   0  241.28    8.10
  -8  -2   0  162.98    9.70
  -8  -2   0  154.38    6.20
  -8  -2   0  176.28    9.10
  -8  -2   0  168.08    9.70
  -8  -2   0  165.18   10.30
  -8  -2   0  148.29   14.80
   8   2   0  153.18    7.50
   8   2   0  158.88    5.80
   8   2   0  160.18    9.30
   8   2   0  157.98    6.00
   8   2   0  149.49   10.90
  -9  -2   0   24.50    5.20
  -9  -2   0   25.20    4.60
  -9  -2   0   38.70    6.30
  -9  -2   0   22.20    2.30
  -9  -2   0   35.90    5.50
   9   2   0   33.50    5.50
   9   2   0   31.60    4.30
   9   2   0   23.60    2.20
   9   2   0   25.40    2.00
   9   2   0   32.00    7.00
 -10  -2   0   81.49    9.10
 -10  -2   0   59.39    8.10
 -10  -2   0   70.89    9.30
 -10  -2   0   92.99    8.60
 -10  -2   0   67.39    3.90
  10   2   0   76.49    3.00
  10   2   0   70.29    5.70
  10   2   0   63.49    7.40
  10   2   0   67.59    3.60
  10   2   0   65.59   10.00
  10   2   0   72.59    3.50
 -11  -2   0   48.10    8.60
 -11  -2   0   33.40    2.90
 -11  -2   0   36.00    7.00
  11   2   0   44.40    6.10
  11   2   0   32.50    2.50
  11   2   0   30.60    2.80
  11   2   0   32.40    2.20
 -12  -2   0  108.59    5.60
 -12  -2   0   86.69   18.10
  12   2   0  105.19    4.80
  12   2   0  115.69    5.20
 -13  -2   0    1.20    1.50
  13   2   0   -0.70    1.60
  13   2   0   -1.90    1.20
 -14  -2   0   19.10    3.40
  14   2   0   12.00    2.40
  14   2   0   17.10    2.70
  14  -3   0   24.60    3.70
  13  -3   0   92.59    4.60
  13  -3   0   83.19    4.30
 -13   3   0   83.89    5.30
  12  -3   0    2.50    1.20
  12  -3   0    2.60    1.50
  12  -3   0    3.40    1.10
 -12   3   0    4.50    1.60
  11  -3   0   35.00    2.50
  11  -3   0   33.00    2.50
  11  -3   0   39.40    2.70
 -11   3   0   40.90    3.30
  10  -3   0   19.10    2.00
  10  -3   0   20.30    1.90
  10  -3   0   19.60    2.00
  10  -3   0   17.20    7.90
 -10   3   0   18.60    5.00
 -10   3   0   20.20    2.30
 -10   3   0   18.90    5.60
 -10   3   0    6.00    5.70
   9  -3   0  234.58    8.00
   9  -3   0  238.98   10.80
   9  -3   0  205.48   12.40
   9  -3   0  231.28    7.80
   9  -3   0  232.28    7.90
   9  -3   0  227.28   16.30
  -9   3   0  254.77   26.80
  -9   3   0  221.58   11.30
  -9   3   0  224.78    8.50
  -9   3   0  205.48   12.90
  -9   3   0  230.48   15.40
   8  -3   0   80.89    7.40
   8  -3   0   85.89    3.60
   8  -3   0   86.49   10.90
   8  -3   0   95.99    5.40
   8  -3   0   82.29    3.50
   8  -3   0   78.59    3.30
  -8   3   0   94.39   13.00
  -8   3   0   81.89    6.20
  -8   3   0   77.59    8.90
  -8   3   0   76.89    3.90
  -8   3   0   90.99    7.60
  -8   3   0   78.99    6.00
   7  -3   0  273.17    9.10
   7  -3   0  269.07    9.00
   7  -3   0  258.07   12.60
   7  -3   0  262.27   15.70
   7  -3   0  281.37   10.70
  -7   3   0  279.67   12.90
  -7   3   0  274.97    9.50
  -7   3   0  286.07   11.50
  -7   3   0  275.57   10.90
  -7   3   0  262.47   14.50
  -7   3   0  273.77   17.10
   6  -3   0  346.97   14.60
   6  -3   0  355.66   11.70
   6  -3   0  362.76   17.40
   6  -3   0  362.86   11.70
   6  -3   0  384.36   13.40
  -6   3   0  386.66   15.10
  -6   3   0  378.46   18.50
  -6   3   0  365.26   13.30
  -6   3   0  372.26   13.80
  -6   3   0  351.86   12.00
  -6   3   0  365.76   16.50
   5  -3   0 1908.41   56.59
   5  -3   0 1768.62   57.69
   5  -3   0 1891.11   60.29
  -5   3   0 1799.92   56.39
  -5   3   0 1815.52   59.49
  -5   3   0 1779.42   56.89
  -5   3   0 1843.82   61.09
   4  -3   0  320.87   11.10
   4  -3   0  306.87   11.70
   4  -3   0  307.27   13.40
  -4   3   0  335.47   14.30
  -4   3   0  307.87   13.00
  -4   3   0  298.47   11.20
  -4   3   0  285.17   10.70
   3  -3   0   76.09    5.20
   3  -3   0   79.09    4.10
  -3   3   0   78.49    5.70
  -3   3   0   76.49    3.90
  -3   3   0   72.69    3.50
  -3   3   0   83.09    5.30
   2  -3   0   98.39    5.20
   2  -3   0  100.29    4.00
   2  -3   0   94.59    4.30
  -2   3   0   98.29    5.40
  -2   3   0   91.39    5.10
  -2   3   0   92.89    4.30
  -2   3   0   96.09    4.20
   1  -3   0 7060.49  231.88
   1  -3   0 7152.48  231.48
   1  -3   0 7740.93  232.08
   1  -3   0 8856.81  232.98
  -1   3   0 8230.18  233.08
  -1   3   0 7970.50  232.28
  -1   3   0 8080.99  232.98
  -1   3   0 7119.59  232.08
   0  -3   0  590.64   17.20
   0  -3   0  517.25   17.60
   0  -3   0  556.64   17.40
   0  -3   0  544.05   17.50
   0   3   0  557.24   17.80
   0   3   0  563.04   17.70
   0   3   0  537.55   17.70
   0   3   0  562.14   17.80
  -1  -3   0  245.98    8.80
  -1  -3   0  270.07    9.10
   1   3   0  255.87    9.30
   1   3   0  270.57    8.60
   1   3   0  257.77    8.90
  -2  -3   0    6.20    1.50
   2   3   0    5.50    1.20
   2   3   0    6.90    1.30
   2   3   0    4.80    1.20
   2   3   0    5.80    1.20
  -3  -3   0 3294.07  105.09
  -3  -3   0 3596.74  106.29
   3   3   0 3478.95  105.79
   3   3   0 3458.65  106.09
   3   3   0 3503.25  105.29
   3   3   0 3552.24  105.19
  -4  -3   0  690.03   23.40
  -4  -3   0  680.83   24.50
  -4  -3   0  759.62   22.40
   4   3   0  709.33   24.50
   4   3   0  716.33   23.20
   4   3   0  734.53   23.70
  -5  -3   0   18.00    3.00
  -5  -3   0   16.80    4.60
  -5  -3   0   18.40    2.80
  -5  -3   0   24.80    3.10
  -5  -3   0   18.90    3.40
   5   3   0   19.70    2.60
   5   3   0   22.00    3.80
   5   3   0   20.20    3.00
  -6  -3   0   55.09    5.30
  -6  -3   0   50.69    2.60
  -6  -3   0   59.49    8.00
  -6  -3   0   51.09    5.50
  -6  -3   0   63.69    4.80
  -6  -3   0   57.89    4.40
   6   3   0   51.09    5.60
   6   3   0   54.59    3.90
   6   3   0   54.39    4.80
  -7  -3   0  762.32   28.50
  -7  -3   0  791.02   27.80
  -7  -3   0  777.42   26.50
  -7  -3   0  742.73   24.10
  -7  -3   0  815.52   26.40
  -7  -3   0  789.32   30.60
   7   3   0  739.53   28.60
   7   3   0  749.73   24.00
   7   3   0  761.22   25.60
   7   3   0  751.92   26.90
   7   3   0  743.63   23.60
  -8  -3   0  578.34   21.60
  -8  -3   0  560.04   18.90
  -8  -3   0  586.64   22.70
  -8  -3   0  560.74   23.70
  -8  -3   0  608.54   31.30
  -8  -3   0  634.44   21.80
   8   3   0  574.44   22.20
   8   3   0  587.44   18.40
   8   3   0  575.14   18.70
   8   3   0  572.04   24.10
   8   3   0  571.14   20.30
  -9  -3   0    7.60    3.70
  -9  -3   0    5.60    4.00
  -9  -3   0    6.00    3.70
  -9  -3   0    6.10    1.30
  -9  -3   0    8.50    4.80
   9   3   0    5.70    2.80
   9   3   0    7.10    1.30
   9   3   0    4.50    1.10
   9   3   0   13.50    5.30
   9   3   0    1.30    3.50
 -10  -3   0   42.50    7.10
 -10  -3   0   48.20    3.20
 -10  -3   0   45.20    7.00
 -10  -3   0   42.40    6.20
 -10  -3   0   44.40    6.70
  10   3   0   46.40    5.20
  10   3   0   44.00    6.90
  10   3   0   44.40    3.00
  10   3   0   42.70    2.60
  10   3   0   47.90    8.60
 -11  -3   0  141.09    6.50
 -11  -3   0  151.88   12.40
 -11  -3   0  154.48   19.40
  11   3   0  145.19    5.80
  11   3   0  153.38    5.40
  11   3   0  142.59    6.10
  11   3   0  137.29    8.40
 -12  -3   0  140.39    6.60
  12   3   0  127.59    6.00
  12   3   0  140.89    5.70
 -13  -3   0    6.20    1.80
  13   3   0    5.60    1.50
  13   3   0    8.90    2.00
 -14  -3   0   53.39    4.40
  14   3   0   49.00    3.50
  14   3   0   57.29    4.20
  13  -4   0   80.59    4.40
  13  -4   0   83.99    4.30
 -13   4   0   84.49    5.10
  12  -4   0    8.90    1.70
  12  -4   0    7.50    1.40
 -12   4   0    5.50    1.70
  11  -4   0    5.90    1.40
  11  -4   0    5.10    1.30
 -11   4   0    6.90    1.30
 -11   4   0    6.50    1.60
  10  -4   0  136.39    5.30
  10  -4   0  130.99    5.30
  10  -4   0  121.69   15.30
 -10   4   0  138.19    5.00
 -10   4   0  136.99    6.00
 -10   4   0  114.69   10.50
   9  -4   0  140.09   13.90
   9  -4   0  137.69    5.30
   9  -4   0  146.49    5.10
   9  -4   0  138.29    5.30
  -9   4   0  142.49   23.30
  -9   4   0  122.89   12.50
  -9   4   0  140.89   10.50
  -9   4   0  124.99    8.80
  -9   4   0  144.99    5.00
  -9   4   0  133.99    5.80
  -9   4   0  136.49    8.10
   8  -4   0   53.19    2.70
   8  -4   0   38.70    6.20
   8  -4   0   53.69    2.80
   8  -4   0   55.99    2.50
   8  -4   0   58.09    9.50
   8  -4   0   54.79    5.00
  -8   4   0   55.19    5.30
  -8   4   0   68.99    8.90
  -8   4   0   49.50   10.00
  -8   4   0   55.69    3.10
  -8   4   0   54.49    5.70
  -8   4   0   61.29    6.80
   7  -4   0  383.86   19.80
   7  -4   0  393.36   12.90
   7  -4   0  437.36   14.90
   7  -4   0  405.86   12.80
   7  -4   0  398.96   16.90
  -7   4   0  393.46   16.70
  -7   4   0  418.86   15.50
  -7   4   0  395.96   19.20
  -7   4   0  386.36   13.20
  -7   4   0  396.76   21.10
  -7   4   0  392.66   14.60
   6  -4   0  177.88    5.80
   6  -4   0  163.18    5.80
   6  -4   0  168.98    7.80
   6  -4   0  161.38    8.80
   6  -4   0  148.89   11.30
  -6   4   0  164.18    8.90
  -6   4   0  150.78   12.60
  -6   4   0  179.38    8.10
  -6   4   0  154.38   10.80
  -6   4   0  179.08    6.20
  -6   4   0  159.48    7.30
   5  -4   0  733.23   31.10
   5  -4   0  938.31   28.60
   5  -4   0  851.11   26.70
   5  -4   0  861.01   29.50
  -5   4   0  862.51   26.90
  -5   4   0  885.71   31.70
  -5   4   0  896.81   28.10
  -5   4   0  913.01   33.20
  -5   4   0  912.41   28.80
   4  -4   0  874.61   30.10
   4  -4   0  816.02   27.90
  -4   4   0  822.62   27.40
  -4   4   0  856.91   30.80
  -4   4   0  836.32   26.90
  -4   4   0  851.81   29.80
   3  -4   0  117.79    5.90
   3  -4   0  135.49    5.80
   3  -4   0  130.99    7.50
  -3   4   0  134.49    7.40
  -3   4   0  142.19    8.10
  -3   4   0  124.49    5.70
  -3   4   0  136.69    6.10
   2  -4   0  198.88    7.60
   2  -4   0  202.98    8.80
   2  -4   0  199.68    7.10
  -2   4   0  194.38    7.50
  -2   4   0  184.78    8.70
  -2   4   0  185.48    8.90
  -2   4   0  200.08    7.80
   1  -4   0 1482.55   46.10
   1  -4   0 1543.25   47.10
   1  -4   0 1514.75   46.20
   1  -4   0 1462.95   45.50
  -1   4   0 1439.56   46.50
  -1   4   0 1536.85   47.30
  -1   4   0 1533.25   46.60
  -1   4   0 1546.55   47.30
   0  -4   0 1913.31   55.39
   0  -4   0 1727.13   55.79
   0  -4   0 1787.42   56.09
   0  -4   0 1863.71   55.79
   0   4   0 1789.12   56.19
   0   4   0 1866.11   56.29
   0   4   0 1829.12   56.39
   0   4   0 1900.61   56.39
  -1  -4   0 1572.24   46.30
  -1  -4   0 1383.36   46.20
   1   4   0 1518.05   46.70
   1   4   0 1552.74   46.10
   1   4   0 1552.24   46.50
   1   4   0 1472.85   46.90
  -2  -4   0  114.89    5.30
   2   4   0  109.69    4.90
   2   4   0  110.19    4.90
   2   4   0  101.29    5.40
   2   4   0  119.59    4.10
   2   4   0  113.09    5.00
  -3  -4   0  529.35   18.00
  -3  -4   0  485.15   17.10
   3   4   0  487.05   18.00
   3   4   0  517.25   17.20
   3   4   0  511.85   17.40
   3   4   0  516.05   17.20
  -4  -4   0 1155.18   38.30
  -4  -4   0 1170.08   39.40
   4   4   0 1205.98   39.60
   4   4   0 1206.68   39.00
   4   4   0 1224.78   38.40
   4   4   0 1276.97   38.30
  -5  -4   0 2506.05   78.69
  -5  -4   0 2445.96   77.09
   5   4   0 2564.64   77.29
   5   4   0 2448.26   76.69
   5   4   0 2510.25   78.19
  -6  -4   0  117.39   11.20
  -6  -4   0  125.99    6.80
  -6  -4   0  123.09    7.70
  -6  -4   0  113.49    5.80
  -6  -4   0  118.09    4.70
  -6  -4   0  103.89    7.50
   6   4   0  119.59    4.60
   6   4   0  113.09    6.00
   6   4   0  113.29    7.60
   6   4   0  114.09    6.60
  -7  -4   0   48.50    2.80
  -7  -4   0   53.49    5.20
  -7  -4   0   52.19    7.70
  -7  -4   0   53.69    5.90
  -7  -4   0   47.80    6.60
  -7  -4   0   56.59    5.30
   7   4   0   52.49    2.50
   7   4   0   59.59    5.30
   7   4   0   50.09    4.20
   7   4   0   56.29    6.20
   7   4   0   51.59    2.80
  -8  -4   0  143.99    9.10
  -8  -4   0  175.88    8.80
  -8  -4   0  150.68    6.10
  -8  -4   0  144.09    9.80
  -8  -4   0  157.48   10.20
   8   4   0  155.58   10.60
   8   4   0  156.18    7.90
   8   4   0  152.58    5.60
   8   4   0  150.38    6.00
   8   4   0  154.48    9.00
  -9  -4   0  496.05   20.90
  -9  -4   0  469.85   16.30
  -9  -4   0  469.25   21.60
  -9  -4   0  507.15   19.90
  -9  -4   0  511.15   19.10
   9   4   0  486.15   15.60
   9   4   0  520.45   16.20
   9   4   0  461.85   21.70
   9   4   0  480.25   18.10
   9   4   0  442.86   19.60
 -10  -4   0  115.49    5.30
 -10  -4   0  104.09   10.40
 -10  -4   0  109.09   16.40
 -10  -4   0  112.79   10.00
  10   4   0  112.19    4.60
  10   4   0  103.69    7.00
  10   4   0  104.19   10.70
  10   4   0  115.29    5.00
  10   4   0  113.09    9.10
 -11  -4   0   33.90    3.20
 -11  -4   0   35.60    7.50
  11   4   0   40.30    2.60
  11   4   0   35.40    3.10
  11   4   0   41.10    5.60
 -12  -4   0    2.50    1.50
  12   4   0    2.20    5.80
  12   4   0    1.60    1.20
  12   4   0    0.10    1.30
 -13  -4   0  166.48    7.70
  13   4   0  176.78    7.40
  13   4   0  160.58    6.70
 -14  -4   0   54.19    4.50
  14   4   0   58.09    3.70
  14   4   0   61.79    4.50
  13  -5   0    4.40    1.60
  13  -5   0    3.30    1.40
  12  -5   0  107.19    4.90
  12  -5   0  102.99    4.70
 -12   5   0  105.99    5.50
  11  -5   0   54.69    3.30
  11  -5   0   56.39    3.20
 -11   5   0   57.79    3.90
  10  -5   0   13.90    1.90
  10  -5   0   12.00    1.70
  10  -5   0   -1.30    8.50
 -10   5   0    3.90    5.80
 -10   5   0   16.00    2.30
 -10   5   0   13.70    1.60
   9  -5   0   84.49    3.60
   9  -5   0   71.29   13.20
   9  -5   0   81.39    3.70
  -9   5   0   84.09    4.20
  -9   5   0   83.09    3.30
  -9   5   0   73.69    8.00
  -9   5   0   72.89    8.50
  -9   5   0   62.09   16.30
   8  -5   0  513.45   16.70
   8  -5   0  519.45   25.80
   8  -5   0  485.65   21.50
   8  -5   0  528.35   16.60
   8  -5   0  539.15   19.00
  -8   5   0  509.35   27.50
  -8   5   0  543.05   16.20
  -8   5   0  492.25   24.20
  -8   5   0  528.25   17.20
  -8   5   0  517.75   21.40
  -8   5   0  534.65   20.10
  -8   5   0  538.25   18.80
   7  -5   0  645.44   19.70
   7  -5   0  608.94   19.90
   7  -5   0  634.24   28.00
   7  -5   0  661.73   22.10
  -7   5   0  642.74   21.70
  -7   5   0  613.14   26.90
  -7   5   0  627.94   22.60
  -7   5   0  649.43   29.40
  -7   5   0  660.53   24.00
  -7   5   0  594.54   20.20
   6  -5   0   17.90    1.60
   6  -5   0   15.20    3.30
   6  -5   0   19.60    1.40
   6  -5   0   22.10    5.30
   6  -5   0   15.00    3.70
  -6   5   0   21.30    1.80
  -6   5   0   20.20    2.80
  -6   5   0   20.00    3.10
  -6   5   0   23.50    4.10
  -6   5   0   23.30    6.40
  -6   5   0   23.90    5.60
   5  -5   0   43.30    2.20
   5  -5   0   52.19    7.00
   5  -5   0   47.20    4.50
  -5   5   0   55.19    7.60
  -5   5   0   52.09    6.40
  -5   5   0   42.90    2.30
  -5   5   0   44.60    4.10
   4  -5   0 1668.83   52.99
   4  -5   0 1557.54   50.39
   4  -5   0 1796.02   55.69
  -4   5   0 1672.73   52.39
  -4   5   0 1668.53   55.29
  -4   5   0 1684.23   56.19
   3  -5   0 1017.40   33.70
   3  -5   0 1065.59   35.80
   3  -5   0 1096.79   33.10
  -3   5   0 1083.69   34.00
  -3   5   0 1027.70   35.60
  -3   5   0 1074.89   36.40
  -3   5   0  978.40   33.40
   2  -5   0  212.38    8.50
   2  -5   0  211.28    8.10
   2  -5   0  223.08    7.80
   2  -5   0  221.08    9.80
  -2   5   0  227.38    8.90
  -2   5   0  220.58   10.10
  -2   5   0  235.98   10.10
  -2   5   0  192.98    8.40
   1  -5   0   26.70    1.80
   1  -5   0   29.10    2.30
   1  -5   0   29.90    3.20
   1  -5   0   24.80    2.10
  -1   5   0   26.00    3.10
  -1   5   0   29.00    2.60
  -1   5   0   28.30    2.70
  -1   5   0   23.30    3.10
   0  -5   0 1537.95   44.00
   0  -5   0 1422.06   45.00
   0  -5   0 1445.86   44.50
   0  -5   0 1397.66   44.50
   0   5   0 1355.56   45.00
   0   5   0 1460.25   45.20
   0   5   0 1445.56   45.30
   0   5   0 1482.05   45.30
  -1  -5   0 1705.63   54.59
  -1  -5   0 1712.53   54.59
  -1  -5   0 1768.62   54.39
  -1  -5   0 1866.81   54.49
   1   5   0 1717.13   54.99
   1   5   0 1882.11   54.69
   1   5   0 1759.12   55.49
   1   5   0 1803.02   54.79
  -2  -5   0  477.75   17.00
  -2  -5   0  513.15   17.40
   2   5   0  507.35   17.00
   2   5   0  524.75   16.30
  -3  -5   0   19.10    2.90
  -3  -5   0   18.00    2.30
   3   5   0   23.70    3.10
   3   5   0   18.10    2.30
   3   5   0   15.30    2.40
   3   5   0   15.10    2.20
  -4  -5   0   14.90    2.70
  -4  -5   0   15.20    2.60
   4   5   0   17.20    2.60
   4   5   0   17.50    3.10
   4   5   0   17.70    2.80
   4   5   0   17.90    2.60
  -5  -5   0 2378.06   75.89
  -5  -5   0 2365.76   74.49
   5   5   0 2577.64   76.39
   5   5   0 2331.97   74.99
   5   5   0 2345.17   74.39
   5   5   0 2386.96   74.19
  -6  -5   0   57.39    2.50
  -6  -5   0   52.49    2.70
  -6  -5   0   43.50    4.50
  -6  -5   0   53.59    5.50
   6   5   0   51.89    2.80
   6   5   0   48.90    5.20
   6   5   0   54.69    4.70
   6   5   0   54.79    4.30
  -7  -5   0  622.54   25.10
  -7  -5   0  683.83   23.70
  -7  -5   0  635.34   30.50
  -7  -5   0  644.24   25.00
  -7  -5   0  637.64   20.80
   7   5   0  641.14   24.70
   7   5   0  648.54   23.60
   7   5   0  635.54   22.60
   7   5   0  684.33   20.70
   7   5   0  645.34   20.10
  -8  -5   0   26.40    4.60
  -8  -5   0   20.70    2.10
  -8  -5   0   30.60    5.30
  -8  -5   0   32.00    5.50
  -8  -5   0   31.70    5.90
   8   5   0   25.90    4.80
   8   5   0   22.80    2.10
   8   5   0   25.20    3.70
   8   5   0   23.40    4.30
   8   5   0   23.50    1.80
  -9  -5   0  450.05   18.30
  -9  -5   0  405.46   18.90
  -9  -5   0  396.56   19.40
  -9  -5   0  414.56   14.20
   9   5   0  412.16   16.20
   9   5   0  406.56   19.30
   9   5   0  411.36   14.00
   9   5   0  391.26   17.60
   9   5   0  421.26   13.50
 -10  -5   0   61.09    9.70
 -10  -5   0   64.19    3.90
 -10  -5   0   55.49    7.90
  10   5   0   53.69    7.00
  10   5   0   57.19    5.80
  10   5   0   62.89    3.70
  10   5   0   56.29    8.50
  10   5   0   62.29    3.10
 -11  -5   0  117.69    5.70
 -11  -5   0  120.39   13.70
  11   5   0  114.49    4.80
  11   5   0  100.99    7.60
  11   5   0  114.69    5.40
 -12  -5   0    6.60    1.80
  12   5   0    2.60    4.20
  12   5   0    4.70    1.30
  12   5   0    4.80    1.70
 -13  -5   0   55.29    4.40
  13   5   0   54.49    3.50
  13   5   0   58.29    4.10
 -14  -5   0   32.10    3.90
  14   5   0   31.60    3.00
  14   5   0   39.20    3.90
  13  -6   0    1.00    1.80
  12  -6   0   99.39    4.70
  12  -6   0  101.09    5.00
 -12   6   0  109.29    5.70
  11  -6   0   21.50    2.20
  11  -6   0   18.90    2.50
 -11   6   0   20.90    2.80
  10  -6   0  202.88    7.50
  10  -6   0  182.08   19.70
  10  -6   0  205.08    7.30
 -10   6   0  195.28   14.00
 -10   6   0  194.38    7.90
   9  -6   0   51.09    2.70
   9  -6   0   48.00    2.80
   9  -6   0   38.60   10.10
   9  -6   0   49.80    3.00
  -9   6   0   45.90    3.30
  -9   6   0   69.49   19.50
  -9   6   0   60.29    8.10
  -9   6   0   53.99    2.50
   8  -6   0  120.09   10.20
   8  -6   0  116.09    4.90
   8  -6   0  119.49    4.60
   8  -6   0  116.69   13.40
   8  -6   0  124.09    4.40
  -8   6   0  127.59    5.30
  -8   6   0  106.39    8.90
  -8   6   0  104.99    8.20
  -8   6   0  130.89    4.30
  -8   6   0  110.99   15.50
   7  -6   0  159.98    6.10
   7  -6   0  153.78    9.90
   7  -6   0  168.88    8.70
   7  -6   0  166.78   14.10
   7  -6   0  163.88    5.80
   7  -6   0  171.18    5.70
  -7   6   0  166.88    6.40
  -7   6   0  144.89   12.40
  -7   6   0  176.18   16.50
  -7   6   0  173.88    9.20
  -7   6   0  163.28    9.70
   6  -6   0  733.73   30.60
   6  -6   0  774.52   23.20
   6  -6   0  736.93   23.40
   6  -6   0  780.32   26.00
   6  -6   0  767.32   23.20
   6  -6   0  709.83   27.10
  -6   6   0  730.73   30.30
  -6   6   0  776.52   26.90
  -6   6   0  741.93   31.90
  -6   6   0  766.32   26.20
  -6   6   0  765.52   23.80
   5  -6   0  439.46   19.20
   5  -6   0  390.36   15.80
   5  -6   0  376.86   12.80
  -5   6   0  435.16   20.10
  -5   6   0  402.36   15.20
  -5   6   0  355.46   12.90
  -5   6   0  411.86   18.70
   4  -6   0   49.30    4.40
   4  -6   0   51.79    6.70
   4  -6   0   49.80    2.30
  -4   6   0   36.50    6.00
  -4   6   0   55.29    2.40
  -4   6   0   44.30    5.90
  -4   6   0   48.10    4.60
  -4   6   0   37.10    3.80
   3  -6   0  287.77   11.30
   3  -6   0  309.67   10.60
   3  -6   0  291.57   13.40
   3  -6   0  284.17   10.50
  -3   6   0  289.67   13.60
  -3   6   0  271.07   13.00
  -3   6   0  287.27   11.30
  -3   6   0  255.87   11.30
   2  -6   0 3132.09   93.79
   2  -6   0 2932.01   91.39
   2  -6   0 3040.30   90.89
   2  -6   0 2998.30   91.99
  -2   6   0 2857.51   92.19
  -2   6   0 3116.49   92.69
  -2   6   0 2975.80   93.99
  -2   6   0 3052.29   94.39
   1  -6   0  344.37   13.70
   1  -6   0  344.47   12.50
   1  -6   0  357.66   12.50
   1  -6   0  346.57   11.60
  -1   6   0  376.46   13.40
  -1   6   0  360.96   14.00
  -1   6   0  368.16   14.10
  -1   6   0  334.27   13.10
   0  -6   0    1.00    1.10
   0  -6   0    2.00    1.10
   0  -6   0    3.20    1.90
   0  -6   0    0.30    0.90
   0   6   0    1.70    1.80
   0   6   0    1.80    1.50
   0   6   0    1.60    1.30
   0   6   0    1.60    1.50
  -1  -6   0  116.29    5.10
  -1  -6   0  107.79    5.70
  -1  -6   0  113.99    5.10
  -1  -6   0  108.09    5.20
   1   6   0  111.89    6.10
   1   6   0  104.29    5.60
   1   6   0  111.49    5.60
   1   6   0  115.69    5.60
  -2  -6   0 2317.77   75.79
  -2  -6   0 2571.24   76.19
   2   6   0 2427.46   77.09
   2   6   0 2484.55   76.49
   2   6   0 2615.54   75.29
   2   6   0 2434.46   75.89
  -3  -6   0 1023.40   33.90
  -3  -6   0 1066.29   34.50
   3   6   0 1062.69   33.80
   3   6   0 1018.80   35.20
   3   6   0 1082.69   33.90
   3   6   0 1052.39   34.30
  -4  -6   0   61.09    5.10
  -4  -6   0   58.69    4.40
   4   6   0   65.69    4.50
   4   6   0   66.99    5.60
   4   6   0   63.39    4.40
   4   6   0   62.39    4.30
  -5  -6   0    4.40    0.80
  -5  -6   0    4.40    2.50
  -5  -6   0    4.70    1.90
  -5  -6   0    5.40    0.80
   5   6   0    4.90    2.60
   5   6   0    6.50    2.30
   5   6   0    9.30    2.50
   5   6   0    7.80    2.20
   5   6   0    4.10    0.80
  -6  -6   0   79.29    3.60
  -6  -6   0   77.99    3.30
  -6  -6   0   79.79    6.70
  -6  -6   0   85.19    6.00
   6   6   0   81.09    5.40
   6   6   0   80.49    5.90
   6   6   0   78.79    3.70
   6   6   0   84.99    6.10
  -7  -6   0 1008.00   36.50
  -7  -6   0 1006.70   31.70
  -7  -6   0 1064.79   34.90
   7   6   0  991.40   35.40
   7   6   0 1003.40   30.90
   7   6   0 1003.70   31.60
   7   6   0 1000.20   33.80
   7   6   0 1024.40   34.60
  -8  -6   0    1.40    3.10
  -8  -6   0   -0.70    3.40
  -8  -6   0    2.00    0.90
  -8  -6   0   -2.40    3.90
   8   6   0    2.20    2.40
   8   6   0    1.20    1.00
   8   6   0   -0.20    3.00
   8   6   0    0.00    0.70
   8   6   0   -0.70    2.80
  -9  -6   0   18.80    2.20
  -9  -6   0   13.60    4.80
  -9  -6   0   19.20    6.20
  -9  -6   0   11.90    4.10
   9   6   0   15.50    2.20
   9   6   0   17.30    5.10
   9   6   0   17.70    1.70
   9   6   0   21.10    3.80
   9   6   0   11.40    4.00
 -10  -6   0  117.39   13.30
 -10  -6   0  128.99   11.80
 -10  -6   0  111.79    5.50
  10   6   0  113.09    7.60
  10   6   0  121.09    4.80
  10   6   0  113.19    5.40
 -11  -6   0  440.56   15.20
  11   6   0  405.26   14.70
  11   6   0  434.26   14.00
  11   6   0  404.36   17.30
 -12  -6   0   14.20    2.70
  12   6   0   11.50    1.70
  12   6   0    9.50    1.90
  12   6   0    0.70    3.80
 -13  -6   0   11.70    2.40
  13   6   0   11.30    1.70
  13   6   0   13.90    2.30
 -14  -6   0   21.60    3.90
  14   6   0   19.40    2.80
  14   6   0   20.30    3.00
  12  -7   0    5.80    1.70
  12  -7   0    8.10    1.70
 -12   7   0   10.30    2.20
  11  -7   0   55.59    3.60
  11  -7   0   57.29    3.30
 -11   7   0   55.79    4.00
  10  -7   0  151.48    6.10
  10  -7   0  169.78    6.60
 -10   7   0  169.38    7.10
   9  -7   0   47.30    2.60
   9  -7   0   39.90   11.50
   9  -7   0   41.00    3.00
   9  -7   0   45.30    2.90
  -9   7   0   45.40    9.90
  -9   7   0   44.60    3.20
  -9   7   0   45.80   22.30
  -9   7   0   34.40    3.30
   8  -7   0   81.69   14.00
   8  -7   0   71.29    3.60
   8  -7   0   72.09    3.10
   8  -7   0   71.89    3.30
  -8   7   0   76.39    2.90
  -8   7   0   78.79    8.20
  -8   7   0   69.29   13.00
  -8   7   0   83.69    8.50
  -8   7   0   69.59    3.80
   7  -7   0   92.39   12.50
   7  -7   0  105.69    3.90
   7  -7   0  102.69    3.90
   7  -7   0   95.09    7.90
   7  -7   0   83.89    7.80
   7  -7   0   99.29    4.20
  -7   7   0   93.19    7.60
  -7   7   0  109.49    4.60
  -7   7   0   80.09   10.40
  -7   7   0   78.49   14.10
  -7   7   0   99.19    8.00
   6  -7   0  272.17    9.20
   6  -7   0  262.57   16.50
   6  -7   0  276.37    8.90
   6  -7   0  255.17   12.80
   6  -7   0  272.57    8.80
   6  -7   0  289.17   11.00
  -6   7   0  289.57   12.50
  -6   7   0  247.28   15.60
  -6   7   0  276.07    9.50
  -6   7   0  259.07   17.50
  -6   7   0  262.67   12.00
   5  -7   0  323.37   10.50
   5  -7   0  331.57   10.80
   5  -7   0  330.37   14.30
   5  -7   0  355.76   17.40
   5  -7   0  362.76   12.70
   5  -7   0  335.27   11.00
  -5   7   0  323.37   17.00
  -5   7   0  330.47   13.60
  -5   7   0  333.27   18.30
  -5   7   0  324.77   11.10
   4  -7   0  393.96   15.60
   4  -7   0  432.36   18.80
   4  -7   0  379.86   12.60
   4  -7   0  385.96   12.80
   4  -7   0  407.96   14.40
  -4   7   0  404.16   19.20
  -4   7   0  404.66   15.90
  -4   7   0  385.86   12.90
  -4   7   0  391.36   18.30
  -4   7   0  420.36   15.50
   3  -7   0    1.70    2.00
   3  -7   0    1.70    0.60
   3  -7   0    7.30    3.50
   3  -7   0    0.90    0.60
   3  -7   0    1.60    1.80
   3  -7   0    2.50    1.40
  -3   7   0    3.70    1.70
  -3   7   0    1.60    0.50
  -3   7   0    1.30    3.00
  -3   7   0    2.20    2.50
  -3   7   0    4.30    3.30
   2  -7   0  953.00   33.10
   2  -7   0  964.50   31.20
   2  -7   0 1008.00   30.00
   2  -7   0  963.90   30.70
  -2   7   0  949.11   31.60
  -2   7   0  919.21   33.30
  -2   7   0  934.21   31.90
  -2   7   0  941.81   33.60
   1  -7   0  426.86   16.50
   1  -7   0  417.66   14.90
   1  -7   0  419.46   15.00
   1  -7   0  423.36   13.90
  -1   7   0  438.86   16.90
  -1   7   0  442.36   16.80
  -1   7   0  428.06   16.00
  -1   7   0  410.26   15.80
   0  -7   0 1036.20   33.40
   0  -7   0 1115.69   32.70
   0  -7   0 1039.10   33.50
   0  -7   0 1046.10   34.40
   0   7   0 1034.10   34.70
   0   7   0 1066.09   34.80
   0   7   0 1039.30   34.40
   0   7   0 1011.60   34.40
  -1  -7   0  129.29    6.70
  -1  -7   0  133.89    6.30
  -1  -7   0  133.89    6.20
  -1  -7   0  138.39    5.90
   1   7   0  144.69    6.90
   1   7   0  136.49    7.40
   1   7   0  139.09    7.00
   1   7   0  137.79    6.60
  -2  -7   0 1405.96   42.80
  -2  -7   0 1380.26   42.90
   2   7   0 1312.17   44.20
   2   7   0 1262.87   43.30
   2   7   0 1416.36   42.40
   2   7   0 1318.67   42.80
  -3  -7   0  429.16   15.50
  -3  -7   0  431.76   15.90
   3   7   0  410.06   15.20
   3   7   0  441.06   14.00
   3   7   0  402.46   16.70
   3   7   0  410.66   15.90
  -4  -7   0  996.50   34.00
  -4  -7   0  932.51   30.50
  -4  -7   0 1074.69   33.60
   4   7   0  998.30   33.00
   4   7   0 1034.80   33.10
   4   7   0  998.80   33.50
  -5  -7   0  162.58    6.10
  -5  -7   0  171.98    8.60
  -5  -7   0  161.38    9.10
  -5  -7   0  160.78    5.70
   5   7   0  164.18    8.30
   5   7   0  169.18    8.20
   5   7   0  166.48    6.20
   5   7   0  170.08    9.90
   5   7   0  154.18    8.10
  -6  -7   0  420.16   13.50
  -6  -7   0  426.06   16.90
  -6  -7   0  416.46   13.90
  -6  -7   0  426.56   18.00
   6   7   0  435.36   13.90
   6   7   0  412.36   16.30
   6   7   0  412.06   16.30
   6   7   0  406.26   16.50
   6   7   0  418.26   18.40
  -7  -7   0  481.55   21.00
  -7  -7   0  526.05   20.00
  -7  -7   0  503.95   16.60
  -7  -7   0  504.85   16.20
   7   7   0  480.65   18.90
   7   7   0  491.75   19.30
   7   7   0  515.65   16.60
   7   7   0  506.35   20.00
   7   7   0  503.35   15.80
  -8  -7   0  367.96   12.90
  -8  -7   0  372.46   17.90
  -8  -7   0  387.46   16.90
   8   7   0  348.07   16.40
   8   7   0  373.16   15.30
   8   7   0  376.66   12.10
   8   7   0  373.46   16.00
   8   7   0  374.06   12.80
  -9  -7   0  311.47   16.10
  -9  -7   0  315.17   11.30
  -9  -7   0  293.17   16.30
  -9  -7   0  303.47   17.20
   9   7   0  311.67   11.10
   9   7   0  318.17   10.30
   9   7   0  304.07   13.60
   9   7   0  304.77   15.30
   9   7   0  294.37   14.60
 -10  -7   0    3.70    4.30
 -10  -7   0  -10.90    6.20
 -10  -7   0    2.50    1.30
  10   7   0    0.70    1.30
  10   7   0    3.10    3.20
 -11  -7   0   15.10    2.50
  11   7   0   14.10    1.90
  11   7   0   15.20    4.00
  11   7   0   10.10    2.00
 -12  -7   0  144.09    6.80
  12   7   0  137.49    5.60
  12   7   0  131.79    6.40
 -13  -7   0   67.49    4.80
  13   7   0   66.79    4.70
  13   7   0   66.39    3.70
 -14  -7   0    1.70    1.90
  14   7   0   -1.30    1.40
  14   7   0   -0.60    2.30
  12  -8   0   68.69    4.40
  12  -8   0   70.69    3.90
 -12   8   0   69.99    5.00
  11  -8   0    0.30    1.40
  11  -8   0    1.30    1.30
 -11   8   0    1.70    1.70
  10  -8   0    5.90    1.40
  10  -8   0    6.60    1.40
 -10   8   0    7.90    1.70
   9  -8   0  143.59    5.50
   9  -8   0  156.58   19.80
   9  -8   0  142.59    6.00
   9  -8   0  145.09    6.10
  -9   8   0  105.19   30.20
  -9   8   0  158.68    6.50
   8  -8   0  281.07    9.20
   8  -8   0  276.77   21.40
   8  -8   0  278.07    9.70
   8  -8   0  267.87    9.10
  -8   8   0  284.17   23.00
  -8   8   0  274.47   10.00
   7  -8   0    9.50    4.80
   7  -8   0    6.00    1.10
   7  -8   0    7.60    1.10
   7  -8   0   10.80    1.40
   7  -8   0    6.30    8.00
   7  -8   0    8.20    3.00
  -7   8   0    6.10    3.60
  -7   8   0   -1.20    7.90
  -7   8   0    9.00    1.50
  -7   8   0    2.60    6.10
   6  -8   0    8.00    2.40
   6  -8   0    7.60    1.30
   6  -8   0    7.40    0.90
   6  -8   0    7.30    3.60
   6  -8   0    9.50    6.90
   6  -8   0    6.50    1.10
  -6   8   0    5.30    5.00
  -6   8   0    5.70    1.10
  -6   8   0   16.30    4.10
  -6   8   0    9.30    7.30
  -6   8   0    7.50    3.30
   5  -8   0  453.55   15.80
   5  -8   0  443.66   13.40
   5  -8   0  390.36   20.60
   5  -8   0  427.66   17.50
   5  -8   0  429.76   13.90
   5  -8   0  442.96   13.70
  -5   8   0  430.16   14.10
  -5   8   0  448.76   17.10
  -5   8   0  404.76   20.50
  -5   8   0  402.06   21.90
   4  -8   0  447.16   14.20
   4  -8   0  441.36   14.10
   4  -8   0  458.85   15.90
   4  -8   0  461.55   17.40
   4  -8   0  424.56   20.40
  -4   8   0  448.86   17.20
  -4   8   0  444.96   17.80
  -4   8   0  424.06   20.20
  -4   8   0  442.16   21.20
  -4   8   0  438.46   14.30
   3  -8   0   92.39    5.90
   3  -8   0  101.09    5.60
   3  -8   0   90.19    3.70
   3  -8   0  100.59    5.40
   3  -8   0  106.09    9.00
   3  -8   0   87.39    3.60
  -3   8   0  108.09    9.00
  -3   8   0   95.29    8.10
  -3   8   0   96.89    7.00
  -3   8   0   88.89    6.40
  -3   8   0   81.89    3.70
   2  -8   0    8.70    1.10
   2  -8   0    9.70    2.40
   2  -8   0    8.60    1.10
   2  -8   0   18.40    4.40
   2  -8   0   13.80    2.10
  -2   8   0   11.90    3.40
  -2   8   0   13.70    3.60
  -2   8   0   10.00    1.10
  -2   8   0   15.90    3.30
  -2   8   0   12.10    2.70
   1  -8   0  311.27   13.40
   1  -8   0  325.97   10.40
   1  -8   0  292.97   11.40
   1  -8   0  308.77   11.40
  -1   8   0  269.87   12.90
  -1   8   0  276.17   12.40
  -1   8   0  275.17   13.20
  -1   8   0  301.67   12.70
  -1   8   0  282.27    9.60
   0  -8   0 2379.46   69.49
   0  -8   0 2241.48   69.19
   0  -8   0 2208.58   70.39
   0  -8   0 2062.69   67.29
   0  -8   0 2400.86   68.29
   0   8   0 2369.76   71.19
   0   8   0 2279.27   70.69
   0   8   0 2319.07   70.79
   0   8   0 1925.31   70.49
  -1  -8   0  861.51   25.90
  -1  -8   0  767.82   26.20
  -1  -8   0  761.02   24.50
  -1  -8   0  820.72   26.70
  -1  -8   0  799.82   27.00
   1   8   0  816.62   27.30
   1   8   0  804.72   27.10
   1   8   0  764.12   27.50
  -2  -8   0  103.19    5.60
  -2  -8   0   92.69    5.50
  -2  -8   0   93.49    6.60
  -2  -8   0   90.29    5.20
   2   8   0  108.99    5.70
   2   8   0   85.29    5.90
   2   8   0   95.99    5.60
   2   8   0  102.19    7.10
  -3  -8   0   39.40    1.80
  -3  -8   0   36.80    4.10
  -3  -8   0   34.90    3.70
   3   8   0   35.50    2.00
   3   8   0   42.80    5.10
   3   8   0   34.20    4.00
   3   8   0   33.50    3.50
   3   8   0   39.20    3.70
  -4  -8   0 1494.15   47.20
  -4  -8   0 1494.55   46.70
  -4  -8   0 1404.46   43.50
   4   8   0 1372.06   43.90
   4   8   0 1418.06   47.00
   4   8   0 1444.66   43.90
   4   8   0 1451.85   46.20
   4   8   0 1425.16   48.40
  -5  -8   0  216.28    8.00
  -5  -8   0  226.98    7.60
  -5  -8   0  230.08   10.70
  -5  -8   0  222.98   11.30
   5   8   0  222.48   10.30
   5   8   0  242.88   12.70
   5   8   0  210.98   10.40
   5   8   0  222.28   10.20
   5   8   0  237.78    8.10
  -6  -8   0  344.57   11.20
  -6  -8   0  343.27   14.80
  -6  -8   0  340.37   11.60
  -6  -8   0  334.07   15.40
   6   8   0  330.77   14.10
   6   8   0  343.17   14.20
   6   8   0  341.17   11.60
   6   8   0  330.47   16.40
   6   8   0  340.87   14.40
  -7  -8   0   94.99    4.50
  -7  -8   0   98.49    4.20
  -7  -8   0   93.39    7.60
  -7  -8   0   91.39    8.10
   7   8   0   94.19    3.70
   7   8   0  101.69    7.30
   7   8   0  100.19    6.90
   7   8   0   99.29    7.20
   7   8   0   99.19    4.50
  -8  -8   0  356.36   12.60
  -8  -8   0  366.46   12.20
  -8  -8   0  366.76   16.90
  -8  -8   0  358.56   17.70
   8   8   0  359.36   11.60
   8   8   0  362.46   16.20
   8   8   0  348.07   12.50
   8   8   0  360.06   15.40
   8   8   0  355.86   15.80
  -9  -8   0  142.79   12.60
  -9  -8   0  141.99    6.20
  -9  -8   0  130.09   13.40
   9   8   0  136.89    9.40
   9   8   0  134.59    8.60
   9   8   0  144.39    5.30
   9   8   0  136.69    6.10
   9   8   0  132.59    9.40
 -10  -8   0  120.59    5.70
  10   8   0  108.49    4.50
  10   8   0  109.89    5.50
  10   8   0   99.69    7.80
 -11  -8   0    2.50    1.50
  11   8   0    2.60    1.00
  11   8   0    5.60    1.60
 -12  -8   0   71.79    4.90
  12   8   0   73.19    4.60
  12   8   0   70.99    3.70
 -13  -8   0   34.00    3.90
  13   8   0   29.20    2.70
  13   8   0   31.20    3.70
 -14  -8   0   35.70    4.40
  14   8   0   42.00    4.50
  14   8   0   41.30    3.20
  11  -9   0   78.49    4.00
  11  -9   0   77.39    4.50
 -11   9   0   86.09    5.10
  10  -9   0   30.60    3.00
  10  -9   0   31.00    2.50
 -10   9   0   25.60    3.10
   9  -9   0   88.69    4.40
   9  -9   0   91.69    3.90
   9  -9   0   63.29   21.70
  -9   9   0   94.29    4.80
  -9   9   0   21.80   30.40
   8  -9   0   54.29   13.70
   8  -9   0   80.69    3.40
   8  -9   0   78.29    4.00
   8  -9   0   84.49    3.60
  -8   9   0   81.39    4.30
   7  -9   0  278.47    9.60
   7  -9   0  278.27   15.10
   7  -9   0  289.07    9.40
   7  -9   0  278.37    9.70
   7  -9   0  286.87    9.10
   7  -9   0  246.48   20.60
  -7   9   0  238.38   21.70
  -7   9   0  277.67   10.00
   6  -9   0  277.97    9.40
   6  -9   0  278.17    9.00
   6  -9   0  267.77    9.60
   6  -9   0  287.07    9.60
   6  -9   0  276.07   18.90
   6  -9   0  295.27   11.80
  -6   9   0  282.47   19.50
  -6   9   0  285.57   13.60
  -6   9   0  267.97    9.80
   5  -9   0   92.49    3.30
   5  -9   0   80.29    7.00
   5  -9   0   99.79    6.00
   5  -9   0   89.29    3.90
   5  -9   0   95.69    3.80
   5  -9   0   89.29   11.80
   5  -9   0   88.39    3.80
  -5   9   0   88.29    7.20
  -5   9   0   70.19    9.60
  -5   9   0   71.29   11.40
  -5   9   0  100.99    4.10
  -5   9   0   80.99    8.30
   4  -9   0  193.08   13.70
   4  -9   0  185.38    6.70
   4  -9   0  189.68    6.60
   4  -9   0  186.78    8.60
   4  -9   0  187.08    6.60
   4  -9   0  193.08   10.00
  -4   9   0  165.08   13.40
  -4   9   0  180.38    9.90
  -4   9   0  193.88    6.80
  -4   9   0  188.88   10.80
  -4   9   0  186.38   12.80
   3  -9   0  634.84   25.90
   3  -9   0  621.74   22.40
   3  -9   0  631.64   19.40
   3  -9   0  640.04   20.90
   3  -9   0  615.74   19.50
   3  -9   0  633.24   21.50
   3  -9   0  619.04   19.50
  -3   9   0  621.14   23.60
  -3   9   0  586.44   19.60
  -3   9   0  638.34   25.90
  -3   9   0  616.24   26.40
  -3   9   0  620.44   23.20
   2  -9   0  950.60   29.20
   2  -9   0  919.31   30.80
   2  -9   0  909.91   28.00
   2  -9   0  918.61   28.00
   2  -9   0  948.61   30.20
   2  -9   0  880.11   28.10
   2  -9   0  935.21   33.50
  -2   9   0  905.81   34.00
  -2   9   0  884.61   28.20
  -2   9   0  894.91   32.00
  -2   9   0  924.31   33.80
  -2   9   0  906.31   31.80
   1  -9   0   18.70    2.60
   1  -9   0   11.60    2.30
   1  -9   0   18.40    4.80
   1  -9   0   16.10    1.30
   1  -9   0   12.80    1.20
   1  -9   0   14.10    1.20
   1  -9   0   14.20    2.50
  -1   9   0   18.90    3.80
  -1   9   0   18.70    1.30
  -1   9   0    8.40    3.20
  -1   9   0   14.60    3.50
  -1   9   0   10.00    3.50
   0  -9   0   23.90    1.40
   0  -9   0   22.50    3.00
   0  -9   0   27.10    2.70
   0  -9   0   23.00    4.20
   0  -9   0   20.40    3.30
   0  -9   0   24.20    1.60
   0   9   0   26.10    4.30
   0   9   0   27.70    1.70
   0   9   0   26.80    4.20
   0   9   0   28.40    4.80
   0   9   0   18.40    4.00
  -1  -9   0  581.44   18.40
  -1  -9   0  545.55   20.00
  -1  -9   0  533.75   18.90
  -1  -9   0  537.65   16.70
  -1  -9   0  538.75   19.20
  -1  -9   0  523.45   16.90
   1   9   0  524.05   20.40
   1   9   0  548.75   20.10
   1   9   0  515.25   17.10
   1   9   0  555.14   21.20
   1   9   0  545.45   19.90
  -2  -9   0 1150.78   37.30
  -2  -9   0 1114.99   34.50
  -2  -9   0 1076.09   34.60
  -2  -9   0 1143.59   36.80
  -2  -9   0 1158.38   37.40
  -2  -9   0 1220.98   36.90
   2   9   0 1236.18   37.50
   2   9   0 1078.79   38.10
   2   9   0 1171.28   37.70
   2   9   0 1026.10   34.90
   2   9   0 1161.98   39.40
  -3  -9   0   79.19    3.00
  -3  -9   0   75.59    5.30
  -3  -9   0   73.19    3.10
  -3  -9   0   76.39    5.60
   3   9   0   91.19    7.50
   3   9   0   70.49    5.70
   3   9   0   65.19    3.30
   3   9   0   76.79    5.20
   3   9   0   86.39    5.10
   3   9   0   78.49    3.40
  -4  -9   0   35.20    4.50
  -4  -9   0   39.00    2.00
  -4  -9   0   39.50    4.80
  -4  -9   0   35.10    1.90
   4   9   0   30.60    4.20
   4   9   0   37.80    2.30
   4   9   0   37.90    4.00
   4   9   0   39.00    6.40
   4   9   0   35.20    2.30
  -5  -9   0  130.69    8.40
  -5  -9   0  133.29    5.30
  -5  -9   0  125.39    8.00
  -5  -9   0  129.69    4.70
  -5  -9   0  130.99    4.90
   5   9   0  130.79    5.30
   5   9   0  135.99   10.00
   5   9   0  130.49    8.00
   5   9   0  127.29    7.30
  -6  -9   0  772.62   24.10
  -6  -9   0  791.42   29.10
  -6  -9   0  780.62   23.80
  -6  -9   0  782.22   24.70
  -6  -9   0  769.02   28.10
   6   9   0  757.52   27.90
   6   9   0  769.02   27.40
   6   9   0  755.22   30.10
   6   9   0  759.92   24.60
   6   9   0  779.92   27.50
  -7  -9   0   74.69    2.90
  -7  -9   0   65.99    3.30
  -7  -9   0   62.49    7.70
  -7  -9   0   59.89    7.30
  -7  -9   0   68.69    3.70
   7   9   0   67.59    3.70
   7   9   0   59.39    5.90
   7   9   0   62.99    9.50
   7   9   0   54.89    5.90
   7   9   0   63.99    6.00
   7   9   0   64.69    2.80
  -8  -9   0   36.30    2.90
  -8  -9   0   35.70    2.60
  -8  -9   0   38.60    6.40
  -8  -9   0   41.00    6.80
   8   9   0   32.50    5.00
   8   9   0   40.10    2.90
   8   9   0   35.30    5.40
   8   9   0   34.90    5.20
   8   9   0   37.80    2.10
  -9  -9   0    0.10    1.10
   9   9   0    1.40    0.80
   9   9   0    0.80    1.20
   9   9   0   -2.20    2.80
 -10  -9   0  335.87   12.50
  10   9   0  335.67   12.30
  10   9   0  330.37   11.10
 -11  -9   0   41.50    3.80
  11   9   0   39.70    3.60
  11   9   0   35.40    2.50
 -12  -9   0   11.00    2.30
  12   9   0    9.50    2.20
  12   9   0    9.60    1.50
 -13  -9   0    7.80    2.30
  13   9   0    8.40    2.60
  13   9   0    6.70    1.50
 -14  -9   0   66.29    6.30
  14   9   0   75.09    5.80
  14   9   0   71.79    4.00
  11 -10   0  106.29    5.50
 -11  10   0  103.79    5.90
  10 -10   0   40.40    4.00
  10 -10   0   50.99    3.60
 -10  10   0   48.60    3.80
   9 -10   0   43.40    2.70
   9 -10   0   42.40    3.20
  -9  10   0   44.90    3.50
   8 -10   0   11.40    1.70
   8 -10   0    7.70    1.30
   8 -10   0   10.90    1.80
  -8  10   0   13.60    2.30
  -8  10   0   15.10   14.10
   7 -10   0  357.46   11.20
   7 -10   0  331.07   11.90
   7 -10   0  338.57   10.80
   7 -10   0  293.47   37.00
   7 -10   0  321.07   11.50
  -7  10   0  309.97   25.20
  -7  10   0  349.87   11.90
   6 -10   0  149.09    5.80
   6 -10   0  130.29   18.90
   6 -10   0  147.99    5.10
   6 -10   0  145.39    5.60
   6 -10   0  148.19    5.70
   6 -10   0  161.98    9.60
  -6  10   0  145.19   15.80
  -6  10   0  142.39    6.00
   5 -10   0  158.78    5.30
   5 -10   0  171.18    6.10
   5 -10   0  158.68    6.10
   5 -10   0  163.28   15.90
   5 -10   0  170.48    8.40
   5 -10   0  160.08    6.00
  -5  10   0  150.98    6.20
  -5  10   0  144.29   10.10
  -5  10   0  163.18   15.20
  -5  10   0  169.18   11.10
   4 -10   0    3.40    2.90
   4 -10   0    3.40    0.80
   4 -10   0    1.10    0.80
   4 -10   0    0.60    2.30
   4 -10   0    2.50    6.00
  -4  10   0   -1.20    3.60
  -4  10   0   -3.10    4.20
  -4  10   0    3.30    4.40
  -4  10   0   -0.80    5.20
   3 -10   0  440.96   15.90
   3 -10   0  422.36   16.90
   3 -10   0  432.26   13.90
   3 -10   0  454.25   16.20
   3 -10   0  439.56   13.80
   3 -10   0  424.76   13.70
   3 -10   0  433.56   21.10
  -3  10   0  422.86   14.00
  -3  10   0  416.96   20.30
  -3  10   0  399.36   21.00
  -3  10   0  426.56   18.10
  -3  10   0  430.66   18.50
   2 -10   0  510.75   19.10
   2 -10   0  514.95   16.20
   2 -10   0  535.65   18.70
   2 -10   0  526.55   22.50
   2 -10   0  508.45   16.30
   2 -10   0  535.05   17.40
   2 -10   0  520.15   16.20
  -2  10   0  494.45   20.60
  -2  10   0  500.15   20.60
  -2  10   0  502.15   22.60
  -2  10   0  489.15   22.00
  -2  10   0  507.45   16.40
   1 -10   0  112.89    9.50
   1 -10   0  106.69    4.10
   1 -10   0  109.59    6.30
   1 -10   0  101.39    4.30
   1 -10   0  115.29    4.20
   1 -10   0  124.99    5.60
   1 -10   0  105.89    6.40
  -1  10   0  107.49    8.70
  -1  10   0  115.89    8.10
  -1  10   0  109.49    8.60
  -1  10   0  108.49    4.40
  -1  10   0  120.19    8.10
   0 -10   0  123.49    4.40
   0 -10   0  133.09    9.40
   0 -10   0  123.29    4.40
   0 -10   0  129.59    5.70
   0 -10   0  121.69    6.80
   0 -10   0  116.29    4.60
   0 -10   0  120.49    6.60
   0  10   0  118.69    8.70
   0  10   0  124.19    8.10
   0  10   0  133.69    8.50
   0  10   0  126.39    8.50
   0  10   0  109.69    4.70
  -1 -10   0  745.43   22.90
  -1 -10   0  698.23   21.40
  -1 -10   0  687.23   23.80
  -1 -10   0  688.83   21.50
  -1 -10   0  711.03   25.40
  -1 -10   0  705.63   24.20
   1  10   0  691.23   25.20
   1  10   0  632.04   25.20
   1  10   0  703.23   26.50
   1  10   0  679.63   25.00
   1  10   0  670.03   21.70
  -2 -10   0  123.69    6.50
  -2 -10   0  122.09    4.60
  -2 -10   0  130.79    7.20
  -2 -10   0  122.99    6.60
  -2 -10   0  128.49    4.50
  -2 -10   0  116.59   11.20
   2  10   0  116.69    7.90
   2  10   0  119.79    7.10
   2  10   0  124.69    7.40
   2  10   0  119.39    4.70
   2  10   0  112.09    4.70
   2  10   0  124.59    9.10
  -3 -10   0  402.66   15.50
  -3 -10   0  425.16   16.30
  -3 -10   0  400.76   13.10
  -3 -10   0  416.26   13.00
  -3 -10   0  428.26   16.00
   3  10   0  429.66   18.90
   3  10   0  431.26   15.40
   3  10   0  382.56   16.70
   3  10   0  412.56   16.10
   3  10   0  362.56   13.30
   3  10   0  408.36   13.40
  -4 -10   0  557.54   20.60
  -4 -10   0  530.55   20.30
  -4 -10   0  564.74   17.00
  -4 -10   0  561.34   17.00
   4  10   0  530.95   20.00
   4  10   0  524.85   23.00
   4  10   0  508.95   17.40
   4  10   0  550.04   17.40
   4  10   0  506.95   20.80
  -5 -10   0  312.67   10.00
  -5 -10   0  311.77   10.10
  -5 -10   0  308.47   14.10
  -5 -10   0  319.77   10.70
  -5 -10   0  296.77   13.70
   5  10   0  302.47   10.60
   5  10   0  286.37   12.90
   5  10   0  281.17   13.60
   5  10   0  286.77   15.90
  -6 -10   0  150.18    5.70
  -6 -10   0  158.48   10.10
  -6 -10   0  148.29    6.20
  -6 -10   0  150.18    5.40
  -6 -10   0  152.38    9.80
   6  10   0  144.19    8.90
   6  10   0  159.98   12.70
   6  10   0  147.99    6.10
   6  10   0  140.59    8.30
  -7 -10   0  630.64   18.90
  -7 -10   0  572.84   24.50
  -7 -10   0  613.04   19.40
  -7 -10   0  617.64   24.50
  -7 -10   0  618.54   19.90
   7  10   0  554.24   23.20
   7  10   0  552.34   26.20
   7  10   0  593.64   22.80
   7  10   0  624.34   19.80
   7  10   0  585.24   22.90
   7  10   0  623.74   18.60
  -8 -10   0  268.27    8.70
  -8 -10   0  254.07    9.80
  -8 -10   0  263.17    9.40
   8  10   0  242.48   13.00
   8  10   0  262.27    8.60
   8  10   0  260.17    9.70
   8  10   0  244.58   12.90
  -9 -10   0    1.60    2.10
  -9 -10   0    0.10    1.20
  -9 -10   0    1.20    1.10
   9  10   0    1.60    1.30
   9  10   0   -0.70    0.80
 -10 -10   0   22.10    2.90
  10  10   0   17.70    2.70
  10  10   0   17.00    1.80
 -11 -10   0   12.50    2.50
  11  10   0    9.00    2.30
  11  10   0   10.60    1.60
 -12 -10   0   94.39    5.80
  12  10   0   98.09    4.30
  12  10   0   95.29    5.60
 -13 -10   0   -0.10    2.10
  13  10   0    0.20    1.40
  13  10   0   -1.50    2.00
  10 -11   0   11.00    2.10
 -10  11   0    8.70    2.00
   9 -11   0   68.69    4.10
  -9  11   0   66.49    4.20
   8 -11   0   -0.80    1.10
   8 -11   0    1.50    1.00
  -8  11   0   -0.50    1.30
   7 -11   0   52.89    3.40
   7 -11   0   61.79    3.20
   7 -11   0   53.59    3.60
  -7  11   0   58.29    3.60
  -7  11   0   27.40   12.10
   6 -11   0   93.99    4.10
   6 -11   0  101.59    4.40
   6 -11   0   78.09    3.50
   6 -11   0   92.09    4.20
  -6  11   0   82.79   14.60
  -6  11   0   99.09    4.60
   5 -11   0  537.65   17.10
   5 -11   0  543.65   17.00
   5 -11   0  534.45   17.10
   5 -11   0  540.35   19.80
   5 -11   0  524.15   16.20
  -5  11   0  512.65   28.40
  -5  11   0  523.15   22.90
  -5  11   0  515.95   17.30
   4 -11   0   26.30    3.70
   4 -11   0   21.90    1.80
   4 -11   0   20.60    1.90
   4 -11   0   22.10    1.90
  -4  11   0   29.80    6.40
  -4  11   0   16.90    1.90
  -4  11   0   24.20    8.40
  -4  11   0   20.80    5.40
  -4  11   0   20.50    6.50
   3 -11   0   29.30    2.00
   3 -11   0   22.20   15.50
   3 -11   0   21.40    4.20
   3 -11   0   26.00    1.90
   3 -11   0   30.10    4.80
   3 -11   0   29.20    2.10
  -3  11   0   27.00    7.20
  -3  11   0   31.60    6.10
  -3  11   0   21.10    6.30
  -3  11   0   26.00    4.90
  -3  11   0   35.50    2.20
   2 -11   0   25.70    1.80
   2 -11   0   19.50    3.30
   2 -11   0   25.90    6.90
   2 -11   0   30.10    4.30
   2 -11   0   26.50    1.90
   2 -11   0   19.40    1.80
   2 -11   0   22.60   13.30
  -2  11   0   19.30    5.40
  -2  11   0   20.40    5.10
  -2  11   0   22.40    4.90
  -2  11   0   15.90    5.30
  -2  11   0   24.60    1.80
   1 -11   0  667.73   32.10
   1 -11   0  685.43   21.20
   1 -11   0  686.03   21.40
   1 -11   0  720.03   22.40
   1 -11   0  669.03   24.10
   1 -11   0  697.13   24.10
   1 -11   0  707.23   21.20
  -1  11   0  657.83   27.30
  -1  11   0  685.13   21.60
  -1  11   0  657.83   26.10
  -1  11   0  694.73   26.80
  -1  11   0  645.14   26.80
   0 -11   0  363.66   11.40
   0 -11   0  363.86   11.50
   0 -11   0  368.86   14.40
   0 -11   0  391.86   12.90
   0 -11   0  353.46   11.70
   0 -11   0  340.67   14.10
   0  11   0  355.76   16.20
   0  11   0  358.16   11.60
   0  11   0  360.46   16.50
   0  11   0  342.77   16.30
   0  11   0  340.47   11.80
   0  11   0  335.27   16.80
  -1 -11   0    8.00    2.70
  -1 -11   0    8.80    2.40
  -1 -11   0    8.30    1.10
  -1 -11   0    7.90    2.60
  -1 -11   0    8.30    1.30
   1  11   0    9.40    3.20
   1  11   0   11.30    4.50
   1  11   0    8.40    3.40
   1  11   0    8.40    1.30
   1  11   0    7.90    1.20
   1  11   0    5.80    3.80
  -2 -11   0   55.59    4.70
  -2 -11   0   55.29    2.50
  -2 -11   0   54.39    5.60
  -2 -11   0   53.79    2.70
  -2 -11   0   51.19    4.60
   2  11   0   53.89    2.80
   2  11   0   48.30    7.80
   2  11   0   55.09    5.20
   2  11   0   42.70    5.90
   2  11   0   40.50    5.60
   2  11   0   50.99    2.80
  -3 -11   0  770.82   27.40
  -3 -11   0  774.02   23.90
  -3 -11   0  761.12   26.60
  -3 -11   0  777.22   23.80
  -3 -11   0  796.72   26.70
   3  11   0  808.52   26.70
   3  11   0  762.42   27.40
   3  11   0  773.02   24.20
   3  11   0  797.72   30.60
   3  11   0  732.73   28.30
   3  11   0  704.03   24.20
  -4 -11   0  448.26   13.90
  -4 -11   0  448.96   17.70
  -4 -11   0  428.86   17.40
  -4 -11   0  422.56   16.70
  -4 -11   0  441.46   13.80
   4  11   0  420.66   20.30
   4  11   0  421.36   17.10
   4  11   0  402.86   14.30
   4  11   0  437.96   14.30
   4  11   0  409.46   18.10
  -5 -11   0   36.20    6.00
  -5 -11   0   37.80    6.20
  -5 -11   0   33.00    2.00
  -5 -11   0   34.10    2.50
  -5 -11   0   34.00    2.20
   5  11   0   29.00    4.50
   5  11   0   24.50    6.00
   5  11   0   31.80    2.50
   5  11   0   31.60    5.10
  -6 -11   0   54.69    3.30
  -6 -11   0   58.99    7.10
  -6 -11   0   52.69    3.00
  -6 -11   0   56.49    2.80
  -6 -11   0   54.09    8.00
   6  11   0   55.39    3.30
   6  11   0   50.09    5.30
   6  11   0   41.40    5.90
   6  11   0   46.40    8.30
  -7 -11   0  320.57   11.60
  -7 -11   0  326.07   10.70
  -7 -11   0  325.97   11.20
  -7 -11   0  303.97   16.00
   7  11   0  317.07   11.60
   7  11   0  330.57   10.30
  -8 -11   0  196.78    7.90
  -8 -11   0  176.18    7.20
  -8 -11   0  191.68    6.70
   8  11   0  182.88    6.40
   8  11   0  183.38    7.70
  -9 -11   0   45.80    3.60
  -9 -11   0   34.60    4.40
  -9 -11   0   44.40    3.30
   9  11   0   42.10    2.40
   9  11   0   45.10    3.50
 -10 -11   0   49.90    4.10
  10  11   0   49.90    2.70
  10  11   0   53.79    4.00
 -11 -11   0  113.99    6.20
  11  11   0  104.79    6.00
  11  11   0  110.99    4.60
 -12 -11   0   61.69    5.00
  12  11   0   59.79    4.60
  12  11   0   55.59    3.40
 -13 -11   0   21.70    4.10
  13  11   0   25.70    4.20
  13  11   0   31.10    3.30
   9 -12   0   29.30    3.20
  -9  12   0   27.90    3.50
   8 -12   0   11.10    1.80
   8 -12   0   14.40    2.30
  -8  12   0    9.80    1.90
   7 -12   0   98.39    4.60
   7 -12   0   78.99    4.10
  -7  12   0   93.19    4.60
   6 -12   0   18.60    3.30
   6 -12   0   15.60    2.30
   6 -12   0   13.00    2.10
  -6  12   0   17.90    2.30
   5 -12   0   89.19    4.20
   5 -12   0   89.79    4.00
   5 -12   0   85.29    4.00
  -5  12   0   84.99   11.10
  -5  12   0   87.19    4.30
  -5  12   0   79.19   13.90
   4 -12   0  100.69    4.40
   4 -12   0  105.09    4.50
   4 -12   0  104.49    4.40
   4 -12   0  108.09    7.70
  -4  12   0   86.89   13.80
  -4  12   0   98.69   10.30
  -4  12   0   99.69    4.60
   3 -12   0  329.77   10.60
   3 -12   0  311.97   10.70
   3 -12   0  318.27   13.50
   3 -12   0  321.67   10.60
  -3  12   0  300.87   18.20
  -3  12   0  305.87   10.80
  -3  12   0  301.97   19.20
  -3  12   0  309.67   16.20
   2 -12   0    8.50    3.10
   2 -12   0    7.00    3.10
   2 -12   0    7.40    1.10
   2 -12   0    7.40    1.10
   2 -12   0   10.70    1.50
  -2  12   0   11.90    4.70
  -2  12   0   10.90    1.60
  -2  12   0    7.70    4.90
  -2  12   0    3.90    4.60
  -2  12   0    8.90    5.00
   1 -12   0  235.68   11.20
   1 -12   0  242.68    8.20
   1 -12   0  246.38    8.50
   1 -12   0  252.67    8.20
   1 -12   0  235.38   11.30
  -1  12   0  212.98   14.40
  -1  12   0  234.98   14.60
  -1  12   0  223.98   13.20
  -1  12   0  246.18    8.20
  -1  12   0  255.57    8.70
  -1  12   0  250.17   14.30
   0 -12   0  176.18    6.60
   0 -12   0  172.98    9.30
   0 -12   0  191.78    7.90
   0 -12   0  168.78    9.00
   0 -12   0  182.68    6.20
   0 -12   0  183.98    6.30
   0  12   0  168.58   11.10
   0  12   0  182.18   11.90
   0  12   0  173.88   11.40
   0  12   0  182.88   12.70
   0  12   0  186.48    6.80
   0  12   0  181.28    6.50
  -1 -12   0  305.07   13.50
  -1 -12   0  319.47   10.90
  -1 -12   0  342.57   10.50
  -1 -12   0  336.87   10.80
  -1 -12   0  354.26   12.60
  -1 -12   0  320.67   14.00
   1  12   0  318.07   11.20
   1  12   0  337.27   17.40
   1  12   0  327.27   15.60
   1  12   0  317.47   15.60
   1  12   0  326.47   15.40
   1  12   0  326.17   11.00
  -2 -12   0    6.10    1.00
  -2 -12   0    1.70    2.30
  -2 -12   0    6.50    2.70
  -2 -12   0    5.20    1.00
  -2 -12   0    5.90    3.00
   2  12   0    3.40    1.00
   2  12   0    5.20    1.20
   2  12   0    2.60    3.40
   2  12   0    9.60    3.00
   2  12   0    6.20    4.10
   2  12   0    3.90    4.70
  -3 -12   0  108.09    7.20
  -3 -12   0  122.89    8.10
  -3 -12   0  121.29    4.70
  -3 -12   0  124.09    7.40
  -3 -12   0  119.19    4.60
   3  12   0  119.29    5.10
   3  12   0  123.19   11.60
   3  12   0  123.09    5.00
   3  12   0  113.09    8.30
   3  12   0  107.59    7.60
   3  12   0  106.79    8.40
  -4 -12   0   56.99    6.90
  -4 -12   0   53.39    6.00
  -4 -12   0   52.89    5.50
  -4 -12   0   46.90    2.70
  -4 -12   0   54.09    2.70
   4  12   0   53.69    3.10
   4  12   0   47.60    3.10
   4  12   0   54.09    5.40
   4  12   0   49.99    8.30
   4  12   0   56.49    6.60
  -5 -12   0  462.65   18.80
  -5 -12   0  493.95   16.00
  -5 -12   0  466.05   20.30
  -5 -12   0  492.55   15.30
  -5 -12   0  485.85   15.40
  -5 -12   0  480.85   19.60
   5  12   0  462.95   18.90
   5  12   0  422.26   24.30
   5  12   0  460.25   16.00
   5  12   0  487.05   15.90
   5  12   0  460.75   20.10
  -6 -12   0    2.00    4.10
  -6 -12   0    0.90    1.00
  -6 -12   0    0.10    0.90
  -6 -12   0    1.50    0.90
   6  12   0    1.50    1.20
   6  12   0   -1.30    2.20
  -7 -12   0    6.90    1.50
  -7 -12   0    8.10    1.30
  -7 -12   0    8.00    1.50
  -7 -12   0    2.00    3.80
   7  12   0    7.70    1.60
  -8 -12   0    3.90    1.40
  -8 -12   0    4.10    1.30
  -8 -12   0    1.30    1.30
   8  12   0    3.60    1.60
   8  12   0    2.10    1.20
  -9 -12   0  385.56   14.50
  -9 -12   0  444.16   15.30
   9  12   0  428.26   13.50
   9  12   0  419.16   15.00
 -10 -12   0   96.99    5.60
  10  12   0  103.99    5.50
  10  12   0   87.49    4.90
 -11 -12   0   -0.80    1.70
  11  12   0    0.00    2.00
  11  12   0   -6.00    2.70
 -12 -12   0   27.60    4.10
  12  12   0   17.80    2.80
   8 -13   0  118.39    5.70
   8 -13   0  122.19    5.50
  -8  13   0  122.39    5.90
   7 -13   0  284.17   10.40
   7 -13   0  293.77   10.20
  -7  13   0  275.37   10.60
   6 -13   0   31.60    2.60
   6 -13   0   28.60    2.80
  -6  13   0   29.40    2.80
   5 -13   0   -0.20    1.20
   5 -13   0    1.50    1.10
  -5  13   0    1.60    1.10
  -5  13   0    4.00    7.40
   4 -13   0  173.98   15.00
   4 -13   0  178.98    6.90
   4 -13   0  184.28    6.80
   4 -13   0  187.98    7.00
  -4  13   0  166.88   13.70
  -4  13   0  184.98    7.10
   3 -13   0  349.37   11.30
   3 -13   0  342.77   11.40
   3 -13   0  344.07   11.50
   3 -13   0  320.57   14.50
  -3  13   0  336.97   11.70
  -3  13   0  301.07   17.50
  -3  13   0  356.26   21.50
   2 -13   0   94.69    4.00
   2 -13   0   90.89    4.20
   2 -13   0   93.99    4.00
   2 -13   0  100.29    7.50
  -2  13   0   82.29   11.80
  -2  13   0   91.59   10.90
  -2  13   0  100.99   10.20
  -2  13   0   88.19    4.30
  -2  13   0   95.19    4.00
   1 -13   0    7.80    1.10
   1 -13   0    5.60    1.00
   1 -13   0    6.20    1.20
   1 -13   0   11.00    3.50
  -1  13   0    4.80    1.20
  -1  13   0    7.40    5.00
  -1  13   0    9.60    5.00
  -1  13   0    7.80    1.30
  -1  13   0    6.50    5.30
   0 -13   0  719.13   22.00
   0 -13   0  739.03   21.90
   0 -13   0  706.93   25.60
   0 -13   0  702.93   22.30
   0  13   0  727.23   22.60
   0  13   0  720.83   22.20
   0  13   0  653.83   28.70
   0  13   0  684.73   28.20
   0  13   0  659.83   28.20
  -1 -13   0  215.28    9.00
  -1 -13   0  186.18    9.80
  -1 -13   0  206.48    7.10
  -1 -13   0  197.68    7.30
  -1 -13   0  205.88    6.80
  -1 -13   0  197.38   10.80
   1  13   0  212.28   12.50
   1  13   0  196.78   12.40
   1  13   0  202.38    7.40
   1  13   0  202.88    7.60
   1  13   0  196.88   12.20
  -2 -13   0  367.06   16.50
  -2 -13   0  392.46   12.00
  -2 -13   0  385.86   12.70
  -2 -13   0  374.66   15.50
  -2 -13   0  408.76   14.90
  -2 -13   0  380.56   12.40
   2  13   0  387.16   12.90
   2  13   0  385.36   17.30
   2  13   0  374.06   17.10
   2  13   0  371.26   18.10
   2  13   0  372.96   13.00
  -3 -13   0  119.09   10.20
  -3 -13   0  151.18    5.50
  -3 -13   0  141.09    5.50
  -3 -13   0  147.19    8.20
  -3 -13   0  157.38    8.50
   3  13   0  138.99    6.00
   3  13   0  145.39    5.90
   3  13   0  125.49   14.50
   3  13   0  142.89    9.10
  -4 -13   0   28.00    2.30
  -4 -13   0   27.00    4.60
  -4 -13   0   30.20    2.10
   4  13   0   32.60    2.60
   4  13   0   29.60    2.60
   4  13   0   21.40    4.20
  -5 -13   0   87.79    7.80
  -5 -13   0   83.89    3.90
  -5 -13   0   84.29    3.80
  -5 -13   0   82.29    4.30
   5  13   0   73.99    4.30
   5  13   0   86.49    4.40
  -6 -13   0  279.97    9.60
  -6 -13   0  254.37   14.40
  -6 -13   0  282.67   10.50
  -6 -13   0  282.77    9.90
   6  13   0  276.47   10.30
  -7 -13   0  278.17    9.50
  -7 -13   0  267.77    9.90
  -7 -13   0  272.77   10.50
   7  13   0  275.77   10.40
  -8 -13   0    0.30    1.20
  -8 -13   0   -0.90    1.30
  -8 -13   0    0.50    1.40
   8  13   0    0.60    1.50
  -9 -13   0   45.10    3.60
  -9 -13   0   36.50    3.80
   9  13   0   45.60    3.80
 -10 -13   0    3.80    1.90
  10  13   0    2.20    2.00
 -11 -13   0  155.28    8.00
  11  13   0  164.88    7.80
 -12 -13   0    1.30    2.40
  12  13   0    4.40    2.40
   8 -14   0   33.60    3.90
   8 -14   0   43.50    5.50
  -8  14   0   34.80    3.70
   7 -14   0   71.69    4.30
   7 -14   0   72.69    4.10
  -7  14   0   78.89    4.50
   6 -14   0  260.77    9.70
   6 -14   0  263.47    9.60
  -6  14   0  267.27   10.00
   5 -14   0   63.79    5.70
   5 -14   0   79.79    4.00
   5 -14   0   80.29    4.20
  -5  14   0   72.89    4.10
   4 -14   0    3.90    1.30
   4 -14   0    5.90    1.30
   4 -14   0    4.00    1.20
  -4  14   0    3.70    1.30
   3 -14   0   42.70    2.70
   3 -14   0   44.40    3.00
   3 -14   0   51.69    3.20
  -3  14   0   52.99    3.10
   2 -14   0  445.96   14.70
   2 -14   0  439.96   14.30
   2 -14   0  430.36   14.30
  -2  14   0  434.36   14.70
   1 -14   0  406.56   13.70
   1 -14   0  420.76   13.40
   1 -14   0  420.86   13.30
  -1  14   0  383.56   21.00
  -1  14   0  410.46   13.40
  -1  14   0  395.66   13.80
   0 -14   0   77.29    3.80
   0 -14   0   75.69    3.50
   0 -14   0   76.19    3.40
   0  14   0   79.19   10.60
   0  14   0   79.79    3.70
   0  14   0   73.09    3.90
  -1 -14   0   -0.30    0.80
  -1 -14   0    0.20    0.70
  -1 -14   0    0.70    1.00
   1  14   0    0.70    1.00
   1  14   0    0.80    1.20
   1  14   0    1.40    5.30
  -2 -14   0  628.84   21.80
  -2 -14   0  626.64   19.60
  -2 -14   0  607.54   19.80
  -2 -14   0  622.94   19.10
   2  14   0  577.64   24.80
   2  14   0  624.44   20.00
   2  14   0  628.74   20.30
  -3 -14   0  431.06   14.20
  -3 -14   0  424.16   14.00
  -3 -14   0  439.36   17.00
   3  14   0  436.96   14.60
   3  14   0  418.56   14.70
  -4 -14   0   -0.10    0.90
  -4 -14   0    1.20    1.00
  -4 -14   0    0.20    4.00
   4  14   0    0.60    1.40
   4  14   0    1.60    1.20
  -5 -14   0   10.10    4.30
  -5 -14   0   11.30    1.60
  -5 -14   0   13.10    2.30
  -5 -14   0   12.20    1.90
   5  14   0   13.10    2.00
   5  14   0    9.90    1.80
[truncated: 16,646,997 more chars]
